# Supplementary material for: trans-Bromido(pyrimidinyl-κC 2)bis­(triphenyl­phosphane-κP)palladium(II)
Source: Acta Crystallogr Sect E Struct Rep Online. 2010 Oct 2;66(Pt 11):m1345. doi: 10.1107/S1600536810038511 (PMC3009198; doi:10.1107/S1600536810038511)
Supplement: Supplementary file 2 [file e-66-m1345-Isup2.hkl]

# 
# h,k,l, Fc-squared, Fo-squared, sigma(Fo-squared) and status flag 
# 
data_I
_shelx_title ' ic14162 in P-1' 
_shelx_refln_list_code          4 
_shelx_F_calc_maximum      210.19 
_exptl_crystal_F_000       796.00 
_reflns_d_resolution_high  0.7699 
 
loop_ 
 _symmetry_equiv_pos_as_xyz 
 'x, y, z' 
 '-x, -y, -z' 
 
_cell_length_a    12.1051 
_cell_length_b    12.7791 
_cell_length_c    12.8987 
_cell_angle_alpha  90.257 
_cell_angle_beta  117.044 
_cell_angle_gamma 105.580 
 
_shelx_F_squared_multiplier     1.000 
 
loop_ 
 _refln_index_h 
 _refln_index_k 
 _refln_index_l 
 _refln_F_squared_calc 
 _refln_F_squared_meas 
 _refln_F_squared_sigma 
 _refln_observed_status 
   1   0   0     6695.41     5875.73    167.06 o 
   2   0   0       73.39       97.41      5.97 o 
   3   0   0    20962.39    21229.91    314.87 o 
   4   0   0    29140.79    29003.43    339.62 o 
   5   0   0     3611.72     3242.30     44.72 o 
   6   0   0     1093.01     1149.46     27.98 o 
   7   0   0      306.68      339.41     11.87 o 
   8   0   0      166.84      180.33     11.93 o 
   9   0   0     4951.80     4947.16     97.40 o 
  10   0   0     1439.46     1370.29     46.64 o 
  11   0   0       23.39        6.59     10.57 o 
  12   0   0       46.64       28.28     16.47 o 
  13   0   0      219.87      236.36     28.51 o 
 -13   1   0       82.15       89.42     17.29 o 
 -12   1   0       68.18       65.55     15.39 o 
 -11   1   0     1975.99     1982.21     46.48 o 
 -10   1   0     8957.40     9105.86    140.93 o 
  -9   1   0      479.51      468.43     35.85 o 
  -8   1   0        1.50        7.83      5.08 o 
  -7   1   0     4242.36     4346.44     60.31 o 
  -6   1   0    10912.73    10914.26    134.73 o 
  -5   1   0     7369.11     7302.75     91.57 o 
  -4   1   0      895.67      991.67     18.57 o 
  -3   1   0     6446.38     6674.90     81.36 o 
  -2   1   0     1119.35     1112.51     15.66 o 
  -1   1   0     9568.93     8781.49    280.35 o 
   1   1   0     1196.82     1263.30     16.85 o 
   2   1   0      365.64      418.80      7.75 o 
   3   1   0       25.86       46.97      3.05 o 
   4   1   0       41.11       57.36      4.78 o 
   5   1   0      153.13      142.11      6.25 o 
   6   1   0      671.93      677.60     16.74 o 
   7   1   0       31.05       30.76      4.57 o 
   8   1   0       17.99       18.33     11.31 o 
   9   1   0       16.91       21.68      7.04 o 
  10   1   0     1181.41     1159.95     41.76 o 
  11   1   0       29.61       42.94     13.13 o 
  12   1   0      116.05      128.02     19.11 o 
  13   1   0       35.30       40.51     15.03 o 
 -13   2   0      227.98      290.55     25.96 o 
 -12   2   0      506.10      479.30     23.02 o 
 -11   2   0     2079.52     2055.05     47.28 o 
 -10   2   0       19.05       24.96      8.24 o 
  -9   2   0     1500.92     1492.11     35.17 o 
  -8   2   0     2047.55     2120.03     42.33 o 
  -7   2   0     2812.68     2680.51     40.41 o 
  -6   2   0     1235.36     1337.82     23.02 o 
  -5   2   0     2968.63     3032.08     42.07 o 
  -4   2   0     2732.95     2689.37     36.70 o 
  -3   2   0     2466.80     2740.81     36.11 o 
  -2   2   0     6060.87     6251.44     75.55 o 
  -1   2   0     1088.70     1111.10     17.63 o 
   0   2   0     3212.49     3242.41     40.42 o 
   1   2   0     3131.99     3407.51     42.79 o 
   2   2   0    16182.44    16780.41    228.40 o 
   3   2   0     1127.95     1222.05     19.18 o 
   4   2   0      990.55      938.33     16.78 o 
   5   2   0      468.70      459.57     15.54 o 
   6   2   0       31.91       23.56      4.76 o 
   7   2   0      167.91      193.05     10.12 o 
   8   2   0       62.35       61.56      7.92 o 
   9   2   0      230.05      211.40     19.40 o 
  10   2   0     1407.13     1286.74     46.67 o 
  11   2   0      881.15      808.74     37.17 o 
  12   2   0       72.64       72.39     16.42 o 
 -13   3   0      161.46      178.26     16.71 o 
 -12   3   0       57.90       53.77     10.91 o 
 -11   3   0     2102.32     2108.63     47.99 o 
 -10   3   0     4143.93     4274.74     76.12 o 
  -9   3   0      437.41      436.30     17.99 o 
  -8   3   0      820.77      776.65     30.87 o 
  -7   3   0      375.19      409.44     11.64 o 
  -6   3   0     1584.26     1656.78     27.01 o 
  -5   3   0        0.02        4.40      2.45 o 
  -4   3   0       15.39       23.29      2.56 o 
  -3   3   0       25.01       42.81      3.58 o 
  -2   3   0        9.69       22.98      2.32 o 
  -1   3   0     7133.15     7462.53     90.13 o 
   0   3   0      272.45      331.76      9.81 o 
   1   3   0     8498.95     8705.47    105.22 o 
   2   3   0        7.04       22.13      6.51 o 
   3   3   0      312.00      301.80      9.83 o 
   4   3   0    11275.24    11618.24    141.96 o 
   5   3   0    11989.79    12020.62    147.98 o 
   6   3   0     1105.62     1030.54     45.42 o 
   7   3   0     2227.84     2204.39     53.47 o 
   8   3   0     3231.87     3218.98     76.58 o 
   9   3   0     2533.57     2458.73     78.56 o 
  10   3   0     1403.40     1284.54     63.77 o 
  11   3   0       81.00       83.70     16.65 o 
  12   3   0      139.86      155.74     21.65 o 
 -13   4   0      417.76      435.77     23.33 o 
 -12   4   0       69.31       54.81     10.94 o 
 -11   4   0        0.26        9.71      7.22 o 
 -10   4   0      215.61      207.00     14.64 o 
  -9   4   0      438.07      455.33     24.10 o 
  -8   4   0     1381.59     1336.07     25.34 o 
  -7   4   0      440.74      424.85     11.92 o 
  -6   4   0     3563.76     3510.00     49.33 o 
  -5   4   0     5936.22     6031.40     77.40 o 
  -4   4   0     1649.87     1811.49     30.39 o 
  -3   4   0     5140.59     5427.96     78.41 o 
  -2   4   0     1559.01     1491.78     26.99 o 
  -1   4   0    11432.31    11257.33    134.82 o 
   0   4   0     2900.23     2998.71     46.00 o 
   1   4   0      608.74      649.18     13.82 o 
   2   4   0     3495.08     3440.31     46.17 o 
   3   4   0    13377.10    13519.54    163.53 o 
   4   4   0     6950.05     6942.19     89.00 o 
   5   4   0      228.70      235.32     10.39 o 
   6   4   0      594.64      558.88     14.46 o 
   7   4   0     2519.56     2451.53     71.33 o 
   8   4   0     1354.13     1289.55     43.43 o 
   9   4   0      430.30      380.61     25.96 o 
  10   4   0      392.24      392.66     28.19 o 
  11   4   0      273.15      262.25     31.89 o 
 -14   5   0      109.31      125.86     31.25 o 
 -13   5   0       42.55       40.48     13.18 o 
 -12   5   0      233.45      247.49     17.56 o 
 -11   5   0     1846.26     1892.73     72.02 o 
 -10   5   0      665.10      646.06     22.73 o 
  -9   5   0      117.10      126.89     10.94 o 
  -8   5   0     1098.06     1113.17     27.55 o 
  -7   5   0     4437.70     4112.10    198.97 o 
  -6   5   0     1869.69     1864.16     30.08 o 
  -5   5   0      601.72      608.66     15.00 o 
  -4   5   0     6897.43     6859.28     86.21 o 
  -3   5   0     7871.70     7871.93     97.22 o 
  -2   5   0     6727.50     6879.22     85.56 o 
  -1   5   0     1680.54     1914.56     28.20 o 
   0   5   0     7010.57     6923.72     87.17 o 
   1   5   0     6152.75     6125.00     89.26 o 
   2   5   0     9366.85     9548.61    118.15 o 
   3   5   0      333.56      330.68      9.27 o 
   4   5   0     2261.89     2148.09     33.49 o 
   5   5   0     6941.79     6947.63     91.21 o 
   6   5   0     3070.64     3026.99     57.03 o 
   7   5   0      237.57      237.15     14.12 o 
   8   5   0       29.47       14.78      9.26 o 
   9   5   0     2492.90     2410.45    101.36 o 
  10   5   0      870.36      746.15     76.23 o 
  11   5   0      188.94      169.36     22.21 o 
 -13   6   0      584.96      594.44     34.33 o 
 -12   6   0      409.62      360.64     29.99 o 
 -11   6   0      718.16      686.91     33.38 o 
 -10   6   0     3343.39     3399.43     68.39 o 
  -9   6   0     2239.13     2243.93     52.86 o 
  -8   6   0      511.22      522.46     14.72 o 
  -7   6   0       60.39       78.76      8.41 o 
  -6   6   0    12592.25    13092.44    160.90 o 
  -5   6   0    18049.65    18560.38    222.78 o 
  -4   6   0     5250.08     5312.51     68.88 o 
  -3   6   0      124.01       99.11      7.39 o 
  -2   6   0     8250.10     8771.41    108.53 o 
  -1   6   0    20013.29    20498.56    244.49 o 
   0   6   0     1598.89     1455.76     24.72 o 
   1   6   0      588.56      521.89     12.58 o 
   2   6   0      543.81      566.14     13.02 o 
   3   6   0     3115.10     3119.36     45.41 o 
   4   6   0     2335.96     2247.93     69.67 o 
   5   6   0      746.40      712.30     22.22 o 
   6   6   0        6.10        7.63      5.63 o 
   7   6   0      232.38      205.31     14.84 o 
   8   6   0      217.24      197.92     20.46 o 
   9   6   0      178.79      190.45     21.50 o 
  10   6   0      411.27      416.17     30.76 o 
 -13   7   0       22.60       15.54     12.45 o 
 -12   7   0      754.08      767.20     36.73 o 
 -11   7   0     5419.39     5421.95    120.64 o 
 -10   7   0      605.13      580.82     30.01 o 
  -9   7   0     1154.27     1125.46     42.87 o 
  -8   7   0      557.32      568.63     15.46 o 
  -7   7   0     3046.09     3054.64     46.21 o 
  -6   7   0     4154.81     3894.68    176.78 o 
  -5   7   0     1058.07     1113.82     19.82 o 
  -4   7   0      776.54      800.25     21.20 o 
  -3   7   0       87.79      102.27     23.61 o 
  -2   7   0      681.05      597.96     13.12 o 
  -1   7   0      386.76      430.91     11.59 o 
   0   7   0      127.18      156.58      8.78 o 
   1   7   0       95.01      104.54      6.46 o 
   2   7   0      133.06      147.00     10.92 o 
   3   7   0      226.85      184.57     11.92 o 
   4   7   0      390.26      356.72     15.88 o 
   5   7   0      305.09      312.04     20.43 o 
   6   7   0      561.56      558.58     22.65 o 
   7   7   0       37.45       42.40      9.07 o 
   8   7   0     1601.59     1549.53     52.70 o 
   9   7   0      658.52      679.73     36.53 o 
  10   7   0      155.93      167.23     22.30 o 
 -13   8   0      370.48      372.31     30.31 o 
 -12   8   0     1713.09     1654.28     56.98 o 
 -11   8   0       68.05      101.28     17.38 o 
 -10   8   0       30.26       18.59     11.04 o 
  -9   8   0      713.65      660.74     54.06 o 
  -8   8   0      596.81      614.59     21.44 o 
  -7   8   0        8.65       17.43      5.95 o 
  -6   8   0      827.85      794.95     28.94 o 
  -5   8   0      672.91      666.57     20.69 o 
  -4   8   0      232.33      248.88     12.57 o 
  -3   8   0      252.30      296.00     24.87 o 
  -2   8   0     1353.70     1291.03     26.39 o 
  -1   8   0        7.58       25.31      4.28 o 
   0   8   0      571.67      576.75     15.67 o 
   1   8   0       15.03       19.26      4.06 o 
   2   8   0      240.46      234.01      9.45 o 
   3   8   0     1619.27     1524.53     35.97 o 
   4   8   0      395.91      362.47     23.72 o 
   5   8   0      989.96      971.37     29.26 o 
   6   8   0     1610.83     1506.57     60.14 o 
   7   8   0      341.42      348.89     19.68 o 
   8   8   0      119.39      127.10     18.21 o 
   9   8   0     2047.36     2033.32     66.28 o 
 -13   9   0       19.14       13.70     13.05 o 
 -12   9   0     1363.90     1323.28     52.37 o 
 -11   9   0       73.52       86.41     15.98 o 
 -10   9   0      276.74      266.75     23.57 o 
  -9   9   0      154.81      144.60     12.55 o 
  -8   9   0      704.99      732.94     24.68 o 
  -7   9   0       27.45       23.19      6.97 o 
  -6   9   0      403.59      374.21     26.48 o 
  -5   9   0     2314.56     2188.66    105.90 o 
  -4   9   0      984.65     1017.94     27.04 o 
  -3   9   0        2.36       -1.65      4.30 o 
  -2   9   0      121.29      111.25     11.77 o 
  -1   9   0     9489.07     9745.45    192.29 o 
   0   9   0     4615.63     4802.51     68.51 o 
   1   9   0      735.23      751.28     18.41 o 
   2   9   0      388.62      387.01     17.11 o 
   3   9   0     5842.63     5620.81     95.31 o 
   4   9   0     5089.31     5034.12     88.73 o 
   5   9   0     1090.02     1070.44     32.12 o 
   6   9   0        0.26       -0.87      6.71 o 
   7   9   0      330.47      326.46     26.26 o 
   8   9   0     2477.16     2480.43     73.97 o 
 -13  10   0        3.90        1.48     12.54 o 
 -12  10   0      650.49      586.82     36.28 o 
 -11  10   0     1417.40     1463.96     52.99 o 
 -10  10   0      279.22      273.16     24.48 o 
  -9  10   0       28.08       41.09      8.91 o 
  -8  10   0      797.42      779.73     26.47 o 
  -7  10   0     3453.79     3310.14    104.18 o 
  -6  10   0     4805.97     4814.98     84.51 o 
  -5  10   0     1156.71     1159.48     31.19 o 
  -4  10   0       14.52        5.72      6.02 o 
  -3  10   0     2852.92     2802.05     55.65 o 
  -2  10   0    14728.33    14938.46    220.80 o 
  -1  10   0     2436.57     2427.48     50.78 o 
   0  10   0      186.66      188.79     10.26 o 
   1  10   0      718.24      681.21     37.42 o 
   2  10   0     4248.13     4216.15     77.97 o 
   3  10   0     2962.62     2840.94     58.53 o 
   4  10   0      226.01      229.17     17.76 o 
   5  10   0       35.29       25.92      8.85 o 
   6  10   0      220.32      218.73     17.44 o 
   7  10   0      982.12      976.50     42.52 o 
   8  10   0      192.05      175.51     22.40 o 
 -12  11   0     2392.33     2436.79     75.54 o 
 -11  11   0      396.68      425.32     51.31 o 
 -10  11   0        1.83        4.67     11.77 o 
  -9  11   0      625.22      648.05     50.63 o 
  -8  11   0     2433.84     2525.78     55.72 o 
  -7  11   0     1533.78     1516.58     39.42 o 
  -6  11   0        1.20        7.47      7.04 o 
  -5  11   0      486.59      496.90     20.88 o 
  -4  11   0     1567.62     1534.69     38.70 o 
  -3  11   0     2357.25     2281.13     84.80 o 
  -2  11   0       89.40      107.37     11.62 o 
  -1  11   0     2079.49     2089.34     46.53 o 
   0  11   0      410.70      414.50     26.12 o 
   1  11   0      644.23      614.06     22.34 o 
   2  11   0       60.17       73.05     12.24 o 
   3  11   0      472.57      458.74     21.71 o 
   4  11   0      552.39      520.78     23.65 o 
   5  11   0      178.61      166.97     15.69 o 
   6  11   0      185.85      205.78     20.33 o 
   7  11   0      120.06      142.59     20.48 o 
 -12  12   0       83.18      104.28     20.44 o 
 -11  12   0     1917.15     1894.40     64.21 o 
 -10  12   0      773.50      732.84     37.92 o 
  -9  12   0     1172.34     1195.51     48.81 o 
  -8  12   0        8.23        7.15      8.04 o 
  -7  12   0     1914.64     1901.21     46.89 o 
  -6  12   0     1413.77     1332.40     37.52 o 
  -5  12   0     1098.12     1090.05     33.04 o 
  -4  12   0      365.28      326.23     19.00 o 
  -3  12   0       16.72       33.69     11.47 o 
  -2  12   0     1265.02     1287.14     49.64 o 
  -1  12   0      247.76      230.52     21.50 o 
   0  12   0      519.19      475.01     28.85 o 
   1  12   0       24.10       21.96     18.58 o 
   2  12   0      353.80      335.70     25.80 o 
   3  12   0       20.47        9.01     10.30 o 
   4  12   0      137.91      167.26     15.96 o 
   5  12   0        1.66        7.21     11.44 o 
   6  12   0        3.18        2.26      7.82 o 
 -11  13   0      324.40      309.01     29.69 o 
 -10  13   0      392.61      355.03     36.53 o 
  -9  13   0        4.10       -2.06      9.05 o 
  -8  13   0      199.98      210.14     17.76 o 
  -7  13   0      320.00      337.96     21.02 o 
  -6  13   0        6.72        2.32      8.06 o 
  -5  13   0       52.50       49.58      9.84 o 
  -4  13   0       36.89       42.22      9.96 o 
  -3  13   0       63.01       60.83     10.22 o 
  -2  13   0     1090.19     1057.97     42.63 o 
  -1  13   0      417.40      408.27     64.20 o 
   0  13   0       59.89       51.69     13.88 o 
   1  13   0       55.64       57.52     14.25 o 
   2  13   0     1712.26     1660.93     57.64 o 
   3  13   0     1594.01     1728.26     62.72 o 
   4  13   0      199.19      191.65     22.97 o 
 -10  14   0        2.56        6.79     12.83 o 
  -9  14   0       15.15       22.03     10.63 o 
  -8  14   0     1633.02     1661.34     52.70 o 
  -7  14   0     1318.54     1335.51     40.71 o 
  -6  14   0      229.95      218.11     20.15 o 
  -5  14   0      876.85      857.66     31.42 o 
  -4  14   0      805.19      737.73     36.21 o 
  -3  14   0     2609.64     2514.49     75.39 o 
  -2  14   0      468.01      420.13     42.45 o 
  -1  14   0      604.76      591.59     34.28 o 
   0  14   0      719.70      644.25     35.64 o 
   1  14   0     1953.56     1950.01     65.68 o 
   2  14   0      638.53      714.81     37.76 o 
   3  14   0       96.24      119.04     24.92 o 
  -9  15   0      195.33      210.60     19.61 o 
  -8  15   0      228.77      223.94     20.11 o 
  -7  15   0      650.06      674.95     29.67 o 
  -6  15   0     1042.89     1023.49     36.13 o 
  -5  15   0      308.62      308.19     27.40 o 
  -4  15   0      258.91      285.80     26.58 o 
  -3  15   0      116.15       96.65     17.15 o 
  -2  15   0     1742.16     1778.20     62.56 o 
  -1  15   0      987.24      948.97     44.50 o 
   0  15   0      913.44      889.94     43.28 o 
   1  15   0       35.64       31.04     14.04 o 
  -7  16   0     1538.81     1570.99     47.68 o 
  -6  16   0     1027.26      990.39     45.54 o 
  -5  16   0        3.87        1.59      9.54 o 
  -4  16   0      230.61      239.62     41.60 o 
  -3  16   0     2177.60     2168.14     72.11 o 
  -2  16   0      768.69      780.07     42.02 o 
  -1  16   0      293.73      318.35     42.02 o 
   1 -16   1     1000.76     1006.99     47.63 o 
   2 -16   1      639.81      626.84     47.30 o 
   3 -16   1       64.59       66.35     25.97 o 
   4 -16   1      934.30      864.08     42.55 o 
   5 -16   1      807.09      822.16     41.60 o 
   6 -16   1      241.67      258.14     28.25 o 
   7 -16   1       63.18       83.88     13.47 o 
  -2 -15   1      671.80      743.43     44.13 o 
  -1 -15   1     1696.54     1803.98     64.65 o 
   0 -15   1      148.68      178.47     22.77 o 
   1 -15   1       62.01       46.54     14.25 o 
   2 -15   1      607.62      579.93     34.98 o 
   3 -15   1     3338.68     3428.10     93.92 o 
   4 -15   1     2053.62     1905.36     63.75 o 
   5 -15   1      197.90      204.28     18.96 o 
   6 -15   1       82.78       80.93     12.38 o 
   7 -15   1     1972.62     1955.09     65.24 o 
   8 -15   1     1790.32     1848.47     51.87 o 
   9 -15   1      134.97      117.49     22.58 o 
  -3 -14   1     2258.35     2330.78     74.46 o 
  -2 -14   1     2454.09     2494.38     76.71 o 
  -1 -14   1      418.64      412.74     31.16 o 
   0 -14   1       50.26       55.52     14.46 o 
   1 -14   1     1351.77     1211.48     48.68 o 
   2 -14   1     3129.08     3124.50     86.01 o 
   3 -14   1      695.58      668.63     46.46 o 
   4 -14   1       99.47      104.60     13.96 o 
   5 -14   1        0.20        7.84      7.80 o 
   6 -14   1      324.46      316.93     26.23 o 
   7 -14   1      697.37      697.77     37.52 o 
   8 -14   1       16.34       27.62      9.68 o 
   9 -14   1       52.39       69.89     11.66 o 
  10 -14   1      110.93       94.86     20.12 o 
  -5 -13   1      204.19      184.44     22.53 o 
  -4 -13   1      907.98      957.23     43.23 o 
  -3 -13   1      737.57      656.87     35.50 o 
  -2 -13   1      285.27      261.95     25.25 o 
  -1 -13   1      485.29      445.70     30.16 o 
   0 -13   1      119.33      124.11     27.87 o 
   1 -13   1      145.41      167.49     26.82 o 
   2 -13   1      604.19      601.55     24.95 o 
   3 -13   1      824.81      800.18     29.26 o 
   4 -13   1       44.02       39.96      9.70 o 
   5 -13   1      169.27      155.34     15.30 o 
   6 -13   1      236.53      223.46     18.18 o 
   7 -13   1      391.56      399.03     22.83 o 
   8 -13   1      104.12       97.15     13.79 o 
   9 -13   1      102.92       94.16     16.02 o 
  10 -13   1       48.03       35.27     15.53 o 
  11 -13   1      563.61      582.00     49.84 o 
  -6 -12   1        2.98       19.50      8.68 o 
  -5 -12   1      111.05      110.91     17.08 o 
  -4 -12   1       72.78       80.22     15.38 o 
  -3 -12   1      144.06      161.95     19.72 o 
  -2 -12   1        7.34        5.36     11.61 o 
  -1 -12   1        6.50       13.33     13.94 o 
   0 -12   1       12.39        8.38     10.98 o 
   1 -12   1      152.33      172.33     14.30 o 
   2 -12   1       87.39       86.33     11.39 o 
   3 -12   1      116.99      125.88     13.24 o 
   4 -12   1      743.02      693.77     31.42 o 
   5 -12   1       20.53       16.68      8.39 o 
   6 -12   1       36.51       23.25      9.03 o 
   7 -12   1     1394.77     1338.36     38.51 o 
   8 -12   1     2820.92     2892.61     63.39 o 
   9 -12   1      149.58      181.25     16.96 o 
  10 -12   1        0.55        2.17     12.83 o 
  11 -12   1     1394.13     1351.64     54.04 o 
  -7 -11   1       84.17       91.17     34.84 o 
  -6 -11   1       76.48       76.55     11.76 o 
  -5 -11   1      128.48      127.58     14.01 o 
  -4 -11   1       15.46       19.62      8.36 o 
  -3 -11   1     1615.19     1635.71     41.41 o 
  -2 -11   1      837.90      810.04     46.59 o 
  -1 -11   1       24.25       27.03     10.45 o 
   0 -11   1      235.42      239.68     15.19 o 
   1 -11   1     1723.73     1689.76     58.34 o 
   2 -11   1     2743.73     2651.59     56.00 o 
   3 -11   1     4425.06     4373.85     80.58 o 
   4 -11   1      622.74      615.35     23.46 o 
   5 -11   1      541.39      532.27     28.14 o 
   6 -11   1     7045.91     6776.87    114.11 o 
   7 -11   1     4855.13     4768.36     87.62 o 
   8 -11   1       98.90      111.48     13.17 o 
   9 -11   1      278.33      278.49     24.83 o 
  10 -11   1      865.32      794.22     38.79 o 
  11 -11   1     1783.30     1937.29    119.73 o 
  12 -11   1      623.79      656.50     39.25 o 
  -8 -10   1     1959.42     2034.69     83.41 o 
  -7 -10   1      283.81      290.97     33.15 o 
  -6 -10   1      290.36      306.99     23.78 o 
  -5 -10   1      755.48      782.84     53.10 o 
  -4 -10   1     5959.11     5945.65    102.54 o 
  -3 -10   1     1874.77     1856.67     43.40 o 
  -2 -10   1      518.19      506.33     19.66 o 
  -1 -10   1     1972.58     2010.47     36.24 o 
   0 -10   1     4942.91     4917.70     93.07 o 
   1 -10   1     5904.40     5938.29    153.07 o 
   2 -10   1     2549.30     2423.74     50.85 o 
   3 -10   1     1302.63     1145.99     78.80 o 
   4 -10   1     2280.50     2259.99     48.19 o 
   5 -10   1     3334.24     3183.89     61.85 o 
   6 -10   1      974.61      954.82     29.07 o 
   7 -10   1      517.77      468.14     20.74 o 
   8 -10   1      170.15      203.74     15.55 o 
   9 -10   1      268.59      268.90     17.51 o 
  10 -10   1      254.07      253.24     24.03 o 
  11 -10   1        2.71       -0.56     11.47 o 
  12 -10   1      181.11      211.80     24.64 o 
  -9  -9   1      549.30      608.58     37.00 o 
  -8  -9   1      109.33      116.59     17.61 o 
  -7  -9   1     1920.23     1955.39     60.35 o 
  -6  -9   1     1013.26      969.34     30.88 o 
  -5  -9   1      913.13      954.67     29.67 o 
  -4  -9   1        8.03       21.44      7.80 o 
  -3  -9   1     3009.47     3102.78     59.85 o 
  -2  -9   1     2087.52     2128.72     36.97 o 
  -1  -9   1     1725.18     1771.68     32.21 o 
   0  -9   1      277.62      252.62     10.73 o 
   1  -9   1      403.58      438.41     17.98 o 
   2  -9   1     7315.42     7356.79    117.07 o 
   3  -9   1     1369.27     1336.16     32.58 o 
   4  -9   1      511.88      467.10     23.29 o 
   5  -9   1       12.87       12.32      6.20 o 
   6  -9   1     4076.29     3874.18     70.71 o 
   7  -9   1      948.31      914.64     46.63 o 
   8  -9   1       85.47      106.21     16.37 o 
   9  -9   1      196.71      200.62     20.75 o 
  10  -9   1       36.54       48.41     13.51 o 
  11  -9   1     1210.21     1227.15     47.90 o 
  12  -9   1        2.54      -10.31     11.16 o 
  13  -9   1       14.39       12.88     13.14 o 
 -10  -8   1       89.24      107.77     18.88 o 
  -9  -8   1      450.44      440.35     31.02 o 
  -8  -8   1     2663.39     2644.67    151.41 o 
  -7  -8   1     1639.12     1598.24     40.90 o 
  -6  -8   1     1275.61     1198.07     33.32 o 
  -5  -8   1      283.15      282.89     16.27 o 
  -4  -8   1     3810.45     3611.62     66.37 o 
  -3  -8   1     3529.12     3462.72     64.68 o 
  -2  -8   1      920.74      897.25     42.67 o 
  -1  -8   1       66.57       71.02      6.16 o 
   0  -8   1       40.43       43.84      4.98 o 
   1  -8   1     2910.43     2822.56     42.89 o 
   2  -8   1       71.59       47.18      6.58 o 
   3  -8   1      759.29      823.75     22.99 o 
   4  -8   1      196.41      169.19     14.15 o 
   5  -8   1      260.00      238.86     13.53 o 
   6  -8   1        0.81        9.19      5.95 o 
   7  -8   1      441.78      436.00     17.90 o 
   8  -8   1      257.79      282.01     15.53 o 
   9  -8   1      103.25       83.40     14.78 o 
  10  -8   1      178.50      181.16     20.30 o 
  11  -8   1     1363.48     1317.41     61.03 o 
  12  -8   1     1108.56     1171.70     47.74 o 
  13  -8   1       22.36       10.93     13.19 o 
 -10  -7   1      528.11      548.60     34.34 o 
  -9  -7   1     1873.28     1820.40     59.39 o 
  -8  -7   1       60.63       57.39     14.78 o 
  -7  -7   1       27.15       26.65      7.95 o 
  -6  -7   1       51.15       51.92      8.47 o 
  -5  -7   1      625.84      571.27     22.26 o 
  -4  -7   1       27.14       22.59      3.96 o 
  -3  -7   1      153.94      142.64      7.95 o 
  -2  -7   1      281.70      302.99     10.26 o 
  -1  -7   1      224.22      218.34      8.79 o 
   0  -7   1      316.56      274.44     15.52 o 
   1  -7   1      715.14      645.16     19.36 o 
   2  -7   1     1741.46     1743.84     45.09 o 
   3  -7   1     2167.27     2140.60     41.20 o 
   4  -7   1      162.59      146.69     10.01 o 
   5  -7   1     4043.37     3991.07     68.42 o 
   6  -7   1     7145.40     7282.72     94.87 o 
   7  -7   1       98.64      111.43      7.54 o 
   8  -7   1     2484.22     2499.50     50.70 o 
   9  -7   1     1953.75     1849.94     54.20 o 
  10  -7   1     3356.10     3312.78     82.86 o 
  11  -7   1       20.42       16.68     11.83 o 
  12  -7   1     1509.70     1454.77     52.99 o 
  13  -7   1      832.87      813.17     40.53 o 
 -11  -6   1       34.11       20.44     18.58 o 
 -10  -6   1       51.08       62.15     19.01 o 
  -9  -6   1      254.65      261.92     23.57 o 
  -8  -6   1       11.93       23.88     10.57 o 
  -7  -6   1       10.66        9.78      5.31 o 
  -6  -6   1       85.58       69.65      8.53 o 
  -5  -6   1     2356.94     2300.36     37.34 o 
  -4  -6   1     2398.22     2335.72     36.83 o 
  -3  -6   1       87.43       87.73      5.78 o 
  -2  -6   1     7103.20     7532.11     96.23 o 
  -1  -6   1     4379.48     4604.65     62.20 o 
   0  -6   1     4292.07     4497.23     60.59 o 
   1  -6   1      274.00      293.20     11.70 o 
   2  -6   1     8518.75     8592.30    127.19 o 
   3  -6   1     3914.64     3894.82     78.78 o 
   4  -6   1      845.56      769.99     20.30 o 
   5  -6   1     1757.05     1777.18     28.47 o 
   6  -6   1     4309.84     4283.04     68.04 o 
   7  -6   1     8635.49     9016.91    116.07 o 
   8  -6   1     2697.84     2741.36     44.15 o 
   9  -6   1       55.40       54.68      8.50 o 
  10  -6   1      726.54      744.09     51.53 o 
  11  -6   1     2316.13     2307.68     66.55 o 
  12  -6   1     1499.67     1488.19     52.77 o 
  13  -6   1       21.39       22.63     16.26 o 
 -11  -5   1       32.73       15.81     10.60 o 
 -10  -5   1      568.39      505.57     37.59 o 
  -9  -5   1       82.70       85.44     14.85 o 
  -8  -5   1     1740.85     1719.20     52.10 o 
  -7  -5   1      611.35      633.49     22.31 o 
  -6  -5   1      801.46      787.00     17.99 o 
  -5  -5   1       10.13       16.44      3.52 o 
  -4  -5   1     6467.54     6287.89     82.35 o 
  -3  -5   1    17440.84    17449.12    209.68 o 
  -2  -5   1     3012.05     3021.58     42.64 o 
  -1  -5   1      284.82      341.06     13.90 o 
   0  -5   1     4754.77     4757.10     62.10 o 
   1  -5   1    32437.96    32130.82    377.28 o 
   2  -5   1    15390.71    15709.61    220.96 o 
   3  -5   1     1471.16     1735.30     32.83 o 
   4  -5   1      230.23      328.61     11.70 o 
   5  -5   1    14059.55    14410.26    175.10 o 
   6  -5   1     7563.31     7398.42     95.65 o 
   7  -5   1      833.67      806.04     29.63 o 
   8  -5   1     1188.58     1206.30     24.87 o 
   9  -5   1      615.56      580.65     25.77 o 
  10  -5   1     1090.16     1093.25     35.68 o 
  11  -5   1     1055.89     1072.92     32.37 o 
  12  -5   1        3.28       -1.89     10.60 o 
  13  -5   1        5.74        6.22     11.90 o 
 -12  -4   1      102.59       56.84     14.97 o 
 -11  -4   1       21.67       20.94     11.85 o 
 -10  -4   1     3404.21     3291.40    107.49 o 
  -9  -4   1     4770.85     4733.61    105.52 o 
  -8  -4   1     4109.11     4035.81     90.75 o 
  -7  -4   1     1266.65     1237.03     24.51 o 
  -6  -4   1     1490.07     1386.60     25.51 o 
  -5  -4   1    13419.13    13238.42    162.54 o 
  -4  -4   1     7640.10     7504.96     95.24 o 
  -3  -4   1      150.29      223.65      7.62 o 
  -2  -4   1       28.65       16.35      2.61 o 
  -1  -4   1     9302.27     9351.07    114.11 o 
   0  -4   1     5466.35     5469.10     69.01 o 
   1  -4   1     6103.04     6333.52     93.15 o 
   2  -4   1     2243.92     2252.43     38.10 o 
   3  -4   1      356.63      425.99      9.24 o 
   4  -4   1     2711.52     2772.84     38.93 o 
   5  -4   1     2157.64     2252.29     39.95 o 
   6  -4   1      497.40      496.12     12.96 o 
   7  -4   1        6.54       12.43      3.75 o 
   8  -4   1      216.17      217.89     10.00 o 
   9  -4   1       24.16       23.29      7.43 o 
  10  -4   1        2.43        1.41      6.94 o 
  11  -4   1     1636.36     1608.96     63.95 o 
  12  -4   1       47.54       48.05     10.72 o 
  13  -4   1      323.26      377.56     37.63 o 
 -12  -3   1      635.90      674.28     47.94 o 
 -11  -3   1     1180.07     1112.77     44.49 o 
 -10  -3   1     1711.32     1603.31     51.95 o 
  -9  -3   1       13.40       14.84     15.84 o 
  -8  -3   1      877.37      884.24     24.61 o 
  -7  -3   1       28.50       26.37      4.29 o 
  -6  -3   1     1651.02     1510.21     26.30 o 
  -5  -3   1      973.80      975.23     18.61 o 
  -4  -3   1      987.77     1034.57     18.36 o 
  -3  -3   1      788.57      748.23     13.97 o 
  -2  -3   1     3193.44     3225.93     42.62 o 
  -1  -3   1     5516.47     5976.34     73.85 o 
   0  -3   1     1864.77     1789.66     34.60 o 
   1  -3   1    12831.11    13159.08    183.04 o 
   2  -3   1     3841.42     4233.28     53.50 o 
   3  -3   1     1008.73     1075.66     17.44 o 
   4  -3   1       12.76       38.05     10.68 o 
   5  -3   1     1306.91     1267.87     22.02 o 
   6  -3   1      615.90      635.54     14.88 o 
   7  -3   1      283.50      267.17     10.26 o 
   8  -3   1       62.91       68.53      6.33 o 
   9  -3   1      929.27      873.25     36.87 o 
  10  -3   1       10.96       12.76      7.53 o 
  11  -3   1      357.18      372.74     31.21 o 
  12  -3   1     1316.49     1273.52     37.55 o 
  13  -3   1       91.47      119.23     20.06 o 
 -13  -2   1      776.13      715.51     37.93 o 
 -12  -2   1      723.95      738.40     68.00 o 
 -11  -2   1      342.72      286.13     24.18 o 
 -10  -2   1      123.68      127.33     17.15 o 
  -9  -2   1     3372.08     3492.71     63.87 o 
  -8  -2   1      132.32      125.64     12.49 o 
  -7  -2   1     1207.49     1207.09     23.01 o 
  -6  -2   1     1432.58     1530.73     25.95 o 
  -5  -2   1     3883.75     3835.98     52.14 o 
  -4  -2   1     1111.69     1093.30     18.45 o 
  -3  -2   1     2480.66     2704.27     36.43 o 
  -2  -2   1      902.27     1010.96     17.61 o 
  -1  -2   1      110.37      118.39      7.01 o 
   0  -2   1       14.59       20.55      1.56 o 
   1  -2   1     1034.16     1023.67     14.05 o 
   2  -2   1    16236.30    16784.35    228.41 o 
   3  -2   1      132.67      154.29      5.61 o 
   4  -2   1      333.83      331.51      8.65 o 
   5  -2   1     4751.81     4815.73     63.78 o 
   6  -2   1     6599.12     6598.56     86.01 o 
   7  -2   1     1077.52     1048.99     36.18 o 
   8  -2   1      263.10      232.12     13.42 o 
   9  -2   1     2274.70     2258.17     47.19 o 
  10  -2   1     4716.43     4683.84     91.59 o 
  11  -2   1     4456.61     4585.22     83.94 o 
  12  -2   1       50.23       35.51     10.25 o 
  13  -2   1      102.12      119.26     22.60 o 
 -13  -1   1        5.13        7.02     10.70 o 
 -12  -1   1        9.28       15.33     11.24 o 
 -11  -1   1      160.46      138.96     17.12 o 
 -10  -1   1      529.19      550.30     21.59 o 
  -9  -1   1     1106.21     1086.44     28.88 o 
  -8  -1   1        2.41        1.29      6.39 o 
  -7  -1   1       20.21       23.52      4.17 o 
  -6  -1   1      314.75      341.84     10.67 o 
  -5  -1   1     2371.22     2193.62     32.10 o 
  -4  -1   1    10421.63    10700.67    129.34 o 
  -3  -1   1     1504.55     1591.44     22.60 o 
  -2  -1   1      141.00      141.03      4.52 o 
  -1  -1   1     2254.15     2347.28     29.48 o 
   0  -1   1    36379.43    30277.34    675.82 o 
   1  -1   1    13731.34    13718.46    161.25 o 
   2  -1   1      262.70      314.81      9.94 o 
   3  -1   1     5248.17     5356.95     67.06 o 
   4  -1   1    14536.72    14635.59    175.29 o 
   5  -1   1    12195.78    12314.20    150.21 o 
   6  -1   1      146.12      145.37      7.77 o 
   7  -1   1     1167.40     1197.14     23.45 o 
   8  -1   1      892.61      893.91     24.82 o 
   9  -1   1     4530.30     4551.91     93.85 o 
  10  -1   1      271.67      286.15     19.36 o 
  11  -1   1        2.23        8.05     10.96 o 
  12  -1   1      602.31      599.85     54.06 o 
  13  -1   1      349.86      379.34     36.53 o 
 -13   0   1        2.18        8.70     10.75 o 
 -12   0   1      269.19      280.04     26.82 o 
 -11   0   1      168.73      218.28     18.33 o 
 -10   0   1     3929.41     3978.94     71.98 o 
  -9   0   1     1074.63     1124.98     29.33 o 
  -8   0   1     1040.83      946.08     29.28 o 
  -7   0   1     4089.40     4186.62     57.70 o 
  -6   0   1    15678.27    15859.33    191.20 o 
  -5   0   1     8454.19     8426.80    104.08 o 
  -4   0   1      547.88      577.13     10.63 o 
  -3   0   1    14790.29    15502.19    227.93 o 
  -2   0   1       48.79       96.10     21.36 o 
  -1   0   1     9996.61     8919.05    225.53 o 
   1   0   1     3639.25     3807.28     46.72 o 
   2   0   1    15805.64    16062.65    189.17 o 
   3   0   1    15666.74    15924.23    188.82 o 
   4   0   1     2523.93     2590.70     36.65 o 
   5   0   1      765.20      746.44     15.54 o 
   6   0   1     5612.26     5638.81     75.18 o 
   7   0   1     1650.71     1640.70     47.18 o 
   8   0   1       12.39       10.28      7.63 o 
   9   0   1        3.48        5.28      6.55 o 
  10   0   1     1772.60     1795.52     59.46 o 
  11   0   1      624.86      641.24     32.85 o 
  12   0   1      108.04      101.28     17.47 o 
 -13   1   1      588.32      595.50     34.41 o 
 -12   1   1      176.77      188.20     15.84 o 
 -11   1   1     1640.73     1551.32     39.16 o 
 -10   1   1       53.14       48.94      8.69 o 
  -9   1   1     3754.40     3814.89     67.06 o 
  -8   1   1     4311.20     4192.72    196.48 o 
  -7   1   1     2709.80     2717.31     40.04 o 
  -6   1   1       42.58       52.51      6.71 o 
  -5   1   1    12609.63    12903.14    155.50 o 
  -4   1   1    23373.42    23758.21    279.71 o 
  -3   1   1     3031.34     3148.43     36.18 o 
  -2   1   1       80.23       91.66      2.65 o 
  -1   1   1     9447.50     9136.27    168.86 o 
   0   1   1    31933.25    27943.51    452.65 o 
   1   1   1    18392.68    18425.34    218.60 o 
   2   1   1     6295.29     6773.26     82.58 o 
   3   1   1       23.74       28.92      2.74 o 
   4   1   1     6933.52     7102.69     90.77 o 
   5   1   1     5073.00     5141.00    117.59 o 
   6   1   1      688.50      673.66     25.97 o 
   7   1   1      291.61      293.65     11.01 o 
   8   1   1      518.41      553.90     21.75 o 
   9   1   1     1044.10      964.15     34.06 o 
  10   1   1       22.00       28.77     11.04 o 
  11   1   1       16.33        4.81     10.60 o 
  12   1   1        1.44       20.27     13.14 o 
 -14   2   1     2873.59     2925.96     82.45 o 
 -13   2   1      488.43      473.41     29.48 o 
 -12   2   1       48.19       63.87     11.13 o 
 -11   2   1      902.26      894.08     28.49 o 
 -10   2   1     9251.59     9185.24    140.85 o 
  -9   2   1     2863.76     2779.09     74.97 o 
  -8   2   1      110.42       91.57      8.70 o 
  -7   2   1      352.57      346.50      9.26 o 
  -6   2   1     6217.53     5998.47     77.02 o 
  -5   2   1     3765.82     3664.96     48.51 o 
  -4   2   1     6432.04     6726.59     82.79 o 
  -3   2   1    10611.06    11303.75    134.39 o 
  -2   2   1      234.49      281.66      6.48 o 
  -1   2   1     3991.29     4067.00     49.97 o 
   0   2   1     2074.28     2194.34     31.95 o 
   1   2   1       26.09       43.72     15.88 o 
   2   2   1      409.85      427.17      8.62 o 
   3   2   1      251.05      281.74     10.19 o 
   4   2   1     2408.84     2487.82     36.25 o 
   5   2   1     2727.91     2879.79     50.84 o 
   6   2   1      143.10      142.84     10.91 o 
   7   2   1     3639.35     3607.18     53.78 o 
   8   2   1     1115.91     1143.53     39.27 o 
   9   2   1     1578.99     1590.58     50.16 o 
  10   2   1      959.93      905.02     38.52 o 
  11   2   1      285.38      276.42     25.53 o 
  12   2   1      148.21      131.32     26.61 o 
 -14   3   1       12.38       34.62     10.43 o 
 -13   3   1       12.76       22.40      9.84 o 
 -12   3   1      254.17      243.38     17.47 o 
 -11   3   1      890.72      921.48     28.69 o 
 -10   3   1       41.43       58.89      9.43 o 
  -9   3   1       60.12       70.10      8.76 o 
  -8   3   1      111.98      120.05      9.65 o 
  -7   3   1     2153.57     2360.64     35.85 o 
  -6   3   1      271.13      294.36      8.31 o 
  -5   3   1      451.31      417.02     14.51 o 
  -4   3   1      299.27      354.83      8.17 o 
  -3   3   1     3210.13     3530.61     51.92 o 
  -2   3   1    20348.66    20851.42    266.55 o 
  -1   3   1      110.79      183.41      7.13 o 
   0   3   1     7486.93     7573.33     92.08 o 
   1   3   1     8537.41     9196.94    130.05 o 
   2   3   1       18.23       48.86      4.29 o 
   3   3   1      666.71      565.52     15.73 o 
   4   3   1     2591.41     2653.79     44.05 o 
   5   3   1      157.20      171.55      7.64 o 
   6   3   1      909.57      890.08     19.24 o 
   7   3   1     2282.23     2279.75     48.89 o 
   8   3   1     2610.13     2521.84     65.69 o 
   9   3   1        0.18        2.91      9.02 o 
  10   3   1      662.14      664.12     33.87 o 
  11   3   1      663.51      655.42     36.12 o 
 -14   4   1      235.23      249.35     24.75 o 
 -13   4   1       78.53       82.33     12.65 o 
 -12   4   1       24.50       15.96      8.68 o 
 -11   4   1      150.45      150.54     13.62 o 
 -10   4   1     1251.10     1231.93     46.20 o 
  -9   4   1      658.57      659.29     21.13 o 
  -8   4   1      315.47      340.13     12.35 o 
  -7   4   1     1197.62     1158.80     21.35 o 
  -6   4   1     2402.67     2443.29     36.06 o 
  -5   4   1      902.13     1001.57     17.73 o 
  -4   4   1     3102.07     3040.69     41.57 o 
  -3   4   1    12718.61    13199.00    157.61 o 
  -2   4   1     5302.67     5616.88     80.33 o 
  -1   4   1     1405.43     1419.94     39.82 o 
   0   4   1     6417.55     6326.66     78.91 o 
   1   4   1     9471.29     9580.41    117.10 o 
   2   4   1      338.37      239.49     18.01 o 
   3   4   1      151.47      156.79      6.03 o 
   4   4   1     3045.92     2990.11     43.11 o 
   5   4   1     9087.25     8875.15    114.49 o 
   6   4   1     1807.71     1807.17     46.88 o 
   7   4   1     1265.60     1255.84     32.28 o 
   8   4   1      352.13      311.73     23.29 o 
   9   4   1     3852.33     3869.21     93.47 o 
  10   4   1     2261.28     2230.82     84.47 o 
  11   4   1      258.19      267.20     27.17 o 
 -14   5   1       43.31       34.04     13.77 o 
 -13   5   1       25.07       15.95      8.63 o 
 -12   5   1        8.48        3.31      7.83 o 
 -11   5   1      816.20      807.00     26.81 o 
 -10   5   1     1564.41     1528.15     38.45 o 
  -9   5   1     1561.99     1552.77     50.41 o 
  -8   5   1      238.60      256.08      9.70 o 
  -7   5   1      126.39      132.46      7.00 o 
  -6   5   1     7640.88     7754.58     98.49 o 
  -5   5   1     8809.20     8783.14    109.13 o 
  -4   5   1     2756.13     2646.67     37.19 o 
  -3   5   1       71.06      106.28      4.68 o 
  -2   5   1     9727.01     9918.94    120.87 o 
  -1   5   1    23830.79    22931.16    271.11 o 
   0   5   1    19012.77    19104.55    227.63 o 
   1   5   1        6.89       10.09      2.05 o 
   2   5   1      207.12      256.33     11.12 o 
   3   5   1    12544.97    12807.51    157.10 o 
   4   5   1     9663.36     9626.54    121.30 o 
   5   5   1      586.47      565.69     19.32 o 
   6   5   1       23.30       26.57      6.64 o 
   7   5   1     2070.35     1992.69     56.70 o 
   8   5   1      751.79      799.53     65.67 o 
   9   5   1      445.20      462.07     29.82 o 
  10   5   1       67.68       56.24     14.76 o 
 -14   6   1       75.73       77.39     16.30 o 
 -13   6   1      167.63      202.48     22.67 o 
 -12   6   1     1262.98     1308.07     56.59 o 
 -11   6   1     6036.42     6247.63    104.22 o 
 -10   6   1     3005.39     2960.94     56.76 o 
  -9   6   1      167.21      184.24     12.03 o 
  -8   6   1      631.00      638.80     15.99 o 
  -7   6   1    11009.05    10975.64    208.61 o 
  -6   6   1     6351.49     6429.30     83.70 o 
  -5   6   1       12.17       32.74      3.62 o 
  -4   6   1     1752.39     1728.18     27.06 o 
  -3   6   1     6632.08     6857.80     86.75 o 
  -2   6   1     8182.34     8322.97    103.80 o 
  -1   6   1     2057.71     2239.04     38.10 o 
   0   6   1      216.91      214.20     15.85 o 
   1   6   1     1081.64     1022.46     18.78 o 
   2   6   1      522.46      420.88     14.91 o 
   3   6   1     1509.46     1486.70     78.53 o 
   4   6   1      453.18      447.28     22.10 o 
   5   6   1      370.72      354.53     16.68 o 
   6   6   1      117.38      115.63     11.68 o 
   7   6   1      515.19      490.32     23.60 o 
   8   6   1      168.70      165.00     28.30 o 
   9   6   1      564.27      575.99     32.97 o 
  10   6   1       38.02       31.75     13.17 o 
 -14   7   1      317.79      334.35     29.15 o 
 -13   7   1     1149.79     1109.24     46.10 o 
 -12   7   1     1324.00     1369.83     49.56 o 
 -11   7   1       23.06        8.88      9.97 o 
 -10   7   1      463.80      464.83     26.37 o 
  -9   7   1     2230.35     2244.08     70.22 o 
  -8   7   1     1337.67     1330.74     31.21 o 
  -7   7   1      703.75      675.01     16.04 o 
  -6   7   1     1422.79     1352.64     23.98 o 
  -5   7   1     2422.55     2378.87     35.88 o 
  -4   7   1     1961.54     1916.98     31.64 o 
  -3   7   1      912.00      857.13     30.42 o 
  -2   7   1     1528.92     1550.99     25.98 o 
  -1   7   1     3333.23     3437.67     49.21 o 
   0   7   1      230.54      217.05     14.26 o 
   1   7   1        2.32       10.30      4.69 o 
   2   7   1      109.35      105.73      9.62 o 
   3   7   1     1381.77     1282.64     65.51 o 
   4   7   1       17.62       31.27      7.56 o 
   5   7   1      529.22      505.47     20.44 o 
   6   7   1       95.72      102.01     14.38 o 
   7   7   1      204.57      201.57     15.51 o 
   8   7   1        4.60       11.09     16.05 o 
   9   7   1      595.82      612.55     35.14 o 
 -14   8   1      265.41      278.89     27.66 o 
 -13   8   1      243.92      227.43     24.74 o 
 -12   8   1     1461.73     1326.56     49.42 o 
 -11   8   1     2831.02     2690.81     73.45 o 
 -10   8   1      303.95      302.11     42.87 o 
  -9   8   1      531.13      542.60     27.32 o 
  -8   8   1       50.37       48.71     11.48 o 
  -7   8   1      259.91      259.33     13.65 o 
  -6   8   1      136.13      149.97      8.84 o 
  -5   8   1        0.97        4.53      2.65 o 
  -4   8   1      723.22      772.06     22.10 o 
  -3   8   1       25.59       45.53      7.68 o 
  -2   8   1      103.27      132.44      7.45 o 
  -1   8   1     1439.99     1316.33     24.92 o 
   0   8   1     2255.70     2244.29     84.67 o 
   1   8   1      493.77      531.83     18.01 o 
   2   8   1      765.51      758.17     23.31 o 
   3   8   1     3992.71     3779.54     68.86 o 
   4   8   1     3942.88     3922.77     72.43 o 
   5   8   1      240.39      237.52     30.60 o 
   6   8   1      282.61      287.52     18.21 o 
   7   8   1      895.12      866.61     38.47 o 
   8   8   1     2702.95     2657.54     77.01 o 
   9   8   1      761.88      831.91     42.23 o 
 -13   9   1      150.28      172.45     30.41 o 
 -12   9   1        7.95       25.14     12.67 o 
 -11   9   1      333.41      302.86     25.04 o 
 -10   9   1       41.04       48.80     12.83 o 
  -9   9   1        6.48        5.22      5.81 o 
  -8   9   1      728.35      747.95     37.83 o 
  -7   9   1     1316.96     1356.05     33.68 o 
  -6   9   1     3329.87     3206.47     60.04 o 
  -5   9   1      270.06      255.16     13.76 o 
  -4   9   1     1431.54     1357.66     31.99 o 
  -3   9   1     1052.41     1044.24     31.27 o 
  -2   9   1     6356.30     6095.91     82.66 o 
  -1   9   1     1615.86     1634.68     44.95 o 
   0   9   1      193.29      205.07     11.64 o 
   1   9   1     1032.61     1113.33     32.54 o 
   2   9   1     4038.50     3808.82     69.98 o 
   3   9   1     1856.02     1834.03     47.73 o 
   4   9   1       92.68       80.14     11.28 o 
   5   9   1      416.72      412.71     21.08 o 
   6   9   1      412.49      433.50     22.64 o 
   7   9   1     1192.31     1128.45     56.59 o 
   8   9   1       67.52       74.04     16.87 o 
 -13  10   1      452.86      458.95     48.36 o 
 -12  10   1     1306.66     1369.15     56.59 o 
 -11  10   1      121.47      126.12     21.96 o 
 -10  10   1      739.21      653.38     53.43 o 
  -9  10   1      801.21      814.36     27.09 o 
  -8  10   1     2040.24     2049.09     46.33 o 
  -7  10   1     1338.06     1366.88     52.50 o 
  -6  10   1      206.31      205.64     17.81 o 
  -5  10   1     3755.16     3690.79     67.61 o 
  -4  10   1     1963.33     1907.19     41.68 o 
  -3  10   1     5178.44     5102.89     86.99 o 
  -2  10   1       11.22       23.57      6.34 o 
  -1  10   1     3321.18     3307.41     80.10 o 
   0  10   1     3253.84     3237.45     63.16 o 
   1  10   1     2865.37     2553.26     85.07 o 
   2  10   1      599.86      649.82     23.98 o 
   3  10   1      949.57      971.22     30.46 o 
   4  10   1     2824.63     2769.62     59.65 o 
   5  10   1     1660.96     1640.58     43.88 o 
   6  10   1      773.45      724.21     33.67 o 
   7  10   1       54.98       50.85     15.36 o 
 -13  11   1      223.90      196.01     24.30 o 
 -12  11   1        2.26       23.09     13.35 o 
 -11  11   1     1481.53     1523.57     54.35 o 
 -10  11   1     1387.77     1358.42     49.13 o 
  -9  11   1     1392.33     1389.70     45.75 o 
  -8  11   1        0.14        1.43      6.91 o 
  -7  11   1     2970.56     2890.32     59.32 o 
  -6  11   1     6821.40     6636.96    110.79 o 
  -5  11   1     1583.86     1518.96     37.87 o 
  -4  11   1      481.20      425.87     19.50 o 
  -3  11   1      513.56      455.64     19.58 o 
  -2  11   1     4529.26     4462.89     80.18 o 
  -1  11   1     2578.21     2632.27     70.16 o 
   0  11   1     1535.98     1459.32     36.64 o 
   1  11   1       39.88       37.59      8.73 o 
   2  11   1      570.11      563.62     25.93 o 
   3  11   1     1728.18     1717.38     44.17 o 
   4  11   1      106.31       96.36     13.13 o 
   5  11   1       42.47       33.60     11.69 o 
   6  11   1       72.68       56.53     11.46 o 
 -12  12   1     2660.27     2685.44     80.78 o 
 -11  12   1     1386.29     1404.52     53.75 o 
 -10  12   1      136.85      150.24     20.74 o 
  -9  12   1       30.28       36.96     10.05 o 
  -8  12   1     1710.18     1670.97     43.06 o 
  -7  12   1     2000.54     1983.94     47.59 o 
  -6  12   1      127.69      144.60     13.93 o 
  -5  12   1      482.06      486.60     21.75 o 
  -4  12   1      421.31      404.90     20.28 o 
  -3  12   1       56.91       65.54      9.56 o 
  -2  12   1       67.37       70.22     13.05 o 
  -1  12   1       18.51       33.01     21.96 o 
   0  12   1       55.89       58.20     13.70 o 
   1  12   1       30.13       41.55     12.07 o 
   2  12   1      210.53      220.22     17.00 o 
   3  12   1      699.04      641.85     38.00 o 
   4  12   1        6.93        5.61      8.48 o 
   5  12   1        9.75        6.10      8.84 o 
 -12  13   1        3.31       -5.78     16.68 o 
 -11  13   1      457.15      494.84     34.63 o 
 -10  13   1      219.17      233.53     26.61 o 
  -9  13   1      140.87      144.63     15.59 o 
  -8  13   1      207.71      196.35     17.16 o 
  -7  13   1      509.50      448.66     22.48 o 
  -6  13   1      133.72      109.42     15.75 o 
  -5  13   1        1.45        2.52      6.50 o 
  -4  13   1       51.08       46.43      9.54 o 
  -3  13   1      334.07      318.02     25.34 o 
  -2  13   1      515.82      476.49     32.94 o 
  -1  13   1       17.24       29.06     11.43 o 
   0  13   1       81.18       78.08     16.05 o 
   1  13   1      910.81      941.66     41.94 o 
   2  13   1      354.33      362.73     28.96 o 
   3  13   1        5.14       23.86     12.33 o 
   4  13   1      636.66      649.23     61.66 o 
 -11  14   1       19.18       42.10     15.20 o 
 -10  14   1        9.66       19.54     12.97 o 
  -9  14   1       30.19       19.92      9.10 o 
  -8  14   1      239.89      246.64     19.56 o 
  -7  14   1      122.57      120.41     14.38 o 
  -6  14   1      613.76      585.46     26.39 o 
  -5  14   1      302.92      251.63     18.71 o 
  -4  14   1      187.42      150.26     20.91 o 
  -3  14   1      474.70      437.24     64.83 o 
  -2  14   1     1768.68     1678.54     79.82 o 
  -1  14   1     1276.11     1212.19     61.03 o 
   0  14   1      208.21      227.34     24.74 o 
   1  14   1       16.28       30.86     12.37 o 
   2  14   1     2117.24     2097.01     69.28 o 
   3  14   1     1462.86     1526.15     58.37 o 
  -9  15   1      391.39      344.72     23.26 o 
  -8  15   1     1796.29     1778.57     60.80 o 
  -7  15   1     1884.22     1907.60     51.51 o 
  -6  15   1      638.29      641.96     35.91 o 
  -5  15   1        1.69       12.78     11.19 o 
  -4  15   1     1185.37     1081.19     75.18 o 
  -3  15   1     3649.23     3598.14     97.36 o 
  -2  15   1     1129.73     1089.41     47.74 o 
  -1  15   1      182.19      180.89     30.83 o 
   0  15   1      361.07      363.16     56.81 o 
   1  15   1     1658.97     1678.83     61.80 o 
  -7  16   1       23.44       23.23     11.95 o 
  -6  16   1      286.04      346.32     29.92 o 
  -5  16   1      680.49      689.76     60.82 o 
  -4  16   1     1164.31     1229.98     51.65 o 
  -3  16   1       14.54       19.04     12.39 o 
  -2  16   1      161.35      173.25     23.14 o 
   1 -16   2      185.55      165.96     37.80 o 
   2 -16   2      318.22      317.50     29.41 o 
   3 -16   2     1832.30     1779.60     63.61 o 
   4 -16   2      666.55      625.76     37.20 o 
   5 -16   2       30.61       34.49     10.73 o 
   6 -16   2      124.99      139.82     16.92 o 
  -2 -15   2     1864.31     1902.60     66.90 o 
  -1 -15   2      101.37       98.60     18.65 o 
   0 -15   2      175.02      216.34     52.37 o 
   1 -15   2     1876.44     1855.26     66.31 o 
   2 -15   2     1748.15     1793.23     62.41 o 
   3 -15   2      409.98      390.81     30.46 o 
   4 -15   2        8.69       35.86     10.37 o 
   5 -15   2      704.60      702.27     30.60 o 
   6 -15   2      411.96      429.50     25.96 o 
   7 -15   2     1808.24     1816.47     60.63 o 
   8 -15   2        2.50       12.76      9.65 o 
  -4 -14   2      830.46      829.63     41.89 o 
  -3 -14   2      564.15      552.64     78.13 o 
  -2 -14   2      182.37      162.13     21.95 o 
  -1 -14   2     1069.42     1021.55     44.94 o 
   0 -14   2      624.54      590.84     34.38 o 
   1 -14   2     1268.41     1272.42     50.02 o 
   2 -14   2       60.37       61.51     15.20 o 
   3 -14   2     2404.53     2466.85     59.20 o 
   4 -14   2     1460.39     1488.99     43.87 o 
   5 -14   2      307.29      316.35     21.84 o 
   6 -14   2       27.93       26.29      9.49 o 
   7 -14   2     1303.52     1326.15     41.71 o 
   8 -14   2      307.03      345.04     23.55 o 
   9 -14   2        2.90       15.70      9.28 o 
  -5 -13   2       91.06      107.15     18.96 o 
  -4 -13   2       99.94       59.11     14.73 o 
  -3 -13   2     1221.08     1161.73     61.24 o 
  -2 -13   2      952.31      900.44     52.16 o 
  -1 -13   2       84.78       67.01     14.03 o 
   0 -13   2      258.65      265.90     24.70 o 
   1 -13   2       35.16       40.07     21.54 o 
   2 -13   2      548.28      515.88     25.24 o 
   3 -13   2      569.00      570.46     40.74 o 
   4 -13   2       93.58       93.13     12.71 o 
   5 -13   2       10.91       14.40     10.08 o 
   6 -13   2       18.10        2.53      7.86 o 
   7 -13   2        8.55        7.49      8.22 o 
   8 -13   2      993.47      953.88     34.12 o 
   9 -13   2       10.49       -5.26      6.99 o 
  10 -13   2       30.50       33.72     15.39 o 
  -6 -12   2        4.39       11.75      7.63 o 
  -5 -12   2       43.91       54.91     14.36 o 
  -4 -12   2       88.19       78.92     15.36 o 
  -3 -12   2        5.02        4.35     14.78 o 
  -2 -12   2        9.13       14.67     10.40 o 
  -1 -12   2      283.33      252.49     22.69 o 
   0 -12   2      200.71      188.21     16.89 o 
   1 -12   2      150.14      153.23     14.53 o 
   2 -12   2     1710.38     1705.47     43.78 o 
   3 -12   2     1380.20     1318.71     37.93 o 
   4 -12   2      271.81      237.62     31.29 o 
   5 -12   2      671.38      624.47     25.44 o 
   6 -12   2     2522.48     2351.24     54.70 o 
   7 -12   2     3620.85     3481.55     72.17 o 
   8 -12   2        1.27        1.31      8.36 o 
   9 -12   2      611.86      619.49     27.03 o 
  10 -12   2      791.02      841.65     42.08 o 
  11 -12   2     1906.15     1904.42     66.59 o 
  -7 -11   2      151.20      187.52     21.58 o 
  -6 -11   2       76.33       83.98     12.10 o 
  -5 -11   2       72.91       85.31     11.64 o 
  -4 -11   2     1162.21     1105.25     33.39 o 
  -3 -11   2     1352.62     1336.19     36.08 o 
  -2 -11   2        7.76       -5.91      8.36 o 
  -1 -11   2     1072.19     1078.07     52.22 o 
   0 -11   2     2923.49     2994.99     70.81 o 
   1 -11   2     2494.93     2407.65     52.73 o 
   2 -11   2      938.34      899.90     29.25 o 
   3 -11   2     3280.40     3179.33     64.45 o 
   4 -11   2     3140.00     3146.36     63.80 o 
   5 -11   2      633.75      650.20     24.96 o 
   6 -11   2      148.97      140.54     14.48 o 
   7 -11   2     1702.58     1681.45     43.48 o 
   8 -11   2     3012.62     3009.98     64.52 o 
   9 -11   2      230.39      249.62     18.25 o 
  10 -11   2       84.90       94.85     18.58 o 
  11 -11   2      175.39      197.82     24.92 o 
  -8 -10   2       49.03       47.30     13.74 o 
  -7 -10   2     1531.34     1412.63    143.17 o 
  -6 -10   2      411.27      464.46     22.51 o 
  -5 -10   2      913.40      894.30     54.70 o 
  -4 -10   2       19.62       42.71      8.90 o 
  -3 -10   2     2581.35     2689.22     54.89 o 
  -2 -10   2     4214.29     4294.23     64.43 o 
  -1 -10   2     1374.88     1359.49     31.99 o 
   0 -10   2      162.76      150.76     12.65 o 
   1 -10   2      451.41      443.04     19.73 o 
   2 -10   2     6448.48     6106.06    243.04 o 
   3 -10   2     1510.06     1493.49     37.39 o 
   4 -10   2      223.13      188.49     14.24 o 
   5 -10   2      779.17      661.83     23.92 o 
   6 -10   2     2449.79     2329.14     51.12 o 
   7 -10   2     3724.11     3655.52     71.27 o 
   8 -10   2     1397.05     1401.46     38.52 o 
   9 -10   2      469.79      467.59     29.42 o 
  10 -10   2       78.98       88.88     16.72 o 
  11 -10   2     1469.11     1446.57     54.80 o 
  12 -10   2      399.30      425.97     52.58 o 
  -9  -9   2      305.27      360.57     63.35 o 
  -8  -9   2     3220.40     3260.63     86.21 o 
  -7  -9   2     1798.48     1736.07     43.82 o 
  -6  -9   2      337.72      331.67     18.94 o 
  -5  -9   2      335.34      328.02     18.05 o 
  -4  -9   2     8541.96     8641.83    136.19 o 
  -3  -9   2     7609.88     7605.36    102.17 o 
  -2  -9   2      680.00      714.99     18.45 o 
  -1  -9   2      466.48      466.18     14.60 o 
   0  -9   2      954.37      990.83     21.61 o 
   1  -9   2     8165.06     8202.07    129.44 o 
   2  -9   2     2953.32     2919.72     56.89 o 
   3  -9   2     1092.82      974.80     41.11 o 
   4  -9   2      309.53      293.02     15.82 o 
   5  -9   2     2111.04     2018.05     44.44 o 
   6  -9   2     6205.34     6045.32    101.66 o 
   7  -9   2        5.67       11.76      6.81 o 
   8  -9   2      384.89      379.60     19.32 o 
   9  -9   2      136.17      112.93     17.25 o 
  10  -9   2       29.83       49.68     13.73 o 
  11  -9   2      143.16      147.04     20.32 o 
  12  -9   2      411.04      376.58     30.69 o 
 -10  -8   2      832.54      780.13     39.47 o 
  -9  -8   2     2277.77     2407.28     72.22 o 
  -8  -8   2      175.99      208.51     21.79 o 
  -7  -8   2       61.75       69.47     10.23 o 
  -6  -8   2       30.98       37.50      8.24 o 
  -5  -8   2     1324.67     1419.36     35.35 o 
  -4  -8   2     1731.11     1607.37     30.07 o 
  -3  -8   2      289.46      300.37     12.34 o 
  -2  -8   2      172.46      155.20      8.80 o 
  -1  -8   2        6.36       44.59     22.69 o 
   0  -8   2     1618.28     1600.59     28.56 o 
   1  -8   2      813.98      840.44     17.55 o 
   2  -8   2     2164.27     2219.17     44.70 o 
   3  -8   2       45.87       46.94      6.91 o 
   4  -8   2      881.51      921.03     25.74 o 
   5  -8   2     1244.26     1216.37     30.89 o 
   6  -8   2     3568.08     3459.76    105.54 o 
   7  -8   2       79.21       83.60     10.12 o 
   8  -8   2     1180.56     1191.65     32.84 o 
   9  -8   2     1625.25     1588.44     51.36 o 
  10  -8   2      581.57      572.49     31.66 o 
  11  -8   2      222.69      258.92     25.23 o 
  12  -8   2      498.44      511.37     63.77 o 
 -11  -7   2      202.10      222.75     25.13 o 
 -10  -7   2      187.95      194.29     22.10 o 
  -9  -7   2       24.09        9.50      9.70 o 
  -8  -7   2     1774.14     1680.82     65.89 o 
  -7  -7   2      147.09      136.89     12.24 o 
  -6  -7   2       67.70       80.22     11.74 o 
  -5  -7   2      540.20      553.10     15.36 o 
  -4  -7   2     2680.96     2761.87     43.26 o 
  -3  -7   2       11.10       12.25      4.21 o 
  -2  -7   2      124.38      169.75      8.45 o 
  -1  -7   2       52.54       59.09      5.31 o 
   0  -7   2       64.90       55.42      5.33 o 
   1  -7   2      515.06      539.75     13.17 o 
   2  -7   2     1487.29     1510.32     47.30 o 
   3  -7   2     1375.66     1296.94     29.91 o 
   4  -7   2       45.22       42.48      6.61 o 
   5  -7   2       54.45       66.07      8.15 o 
   6  -7   2     1000.78      921.31     25.92 o 
   7  -7   2     2998.17     2967.05     57.37 o 
   8  -7   2      189.35      201.82     13.86 o 
   9  -7   2       31.76       31.74     12.67 o 
  10  -7   2       60.90       41.10     14.36 o 
  11  -7   2     1797.12     1812.22     58.98 o 
  12  -7   2     1555.76     1618.50     57.19 o 
 -11  -6   2        7.11        8.66      9.33 o 
 -10  -6   2      362.25      320.96     40.12 o 
  -9  -6   2      291.54      286.25     23.97 o 
  -8  -6   2      256.34      271.51     21.79 o 
  -7  -6   2        1.10        4.43      5.10 o 
  -6  -6   2      200.81      177.19      9.02 o 
  -5  -6   2      114.18      122.10      7.74 o 
  -4  -6   2      393.73      359.33     11.16 o 
  -3  -6   2     5123.21     5000.17     67.68 o 
  -2  -6   2      504.72      511.63     15.42 o 
  -1  -6   2      192.23      235.80      8.47 o 
   0  -6   2     4880.04     4870.24     64.92 o 
   1  -6   2    20611.94    20868.20    249.02 o 
   2  -6   2     7542.54     7601.42    114.78 o 
   3  -6   2      687.29      718.72     19.57 o 
   4  -6   2     5018.77     5176.12     68.73 o 
   5  -6   2     4143.91     3848.18     54.20 o 
   6  -6   2     8127.49     7932.26    168.55 o 
   7  -6   2     1118.84     1143.40     23.74 o 
   8  -6   2      174.08      182.24     11.89 o 
   9  -6   2     1396.64     1420.03     46.44 o 
  10  -6   2     4873.33     4928.29    111.08 o 
  11  -6   2     1606.81     1621.24     63.56 o 
  12  -6   2       15.91       18.92     21.33 o 
  13  -6   2      637.58      630.00     36.38 o 
 -12  -5   2       11.75       12.52     11.85 o 
 -11  -5   2      303.35      281.03     28.51 o 
 -10  -5   2     1484.26     1387.25     48.97 o 
  -9  -5   2     4421.04     4343.22    104.53 o 
  -8  -5   2     1685.95     1701.75     50.60 o 
  -7  -5   2     3055.91     3032.21     47.34 o 
  -6  -5   2     2859.01     2792.98     43.30 o 
  -5  -5   2     8418.73     8443.57    108.34 o 
  -4  -5   2     8859.83     8505.33    107.92 o 
  -3  -5   2       63.64      104.40      6.17 o 
  -2  -5   2     5769.74     5923.95     76.67 o 
  -1  -5   2    13168.14    13404.56    162.49 o 
   0  -5   2     8498.86     8522.71    106.05 o 
   1  -5   2    10131.39    10811.53    132.16 o 
   2  -5   2     8446.50     8889.50    160.78 o 
   3  -5   2     4541.49     4529.55     59.76 o 
   4  -5   2     5409.85     5287.18     69.52 o 
   5  -5   2     2308.13     2263.04     35.35 o 
   6  -5   2     1009.00      978.34     36.70 o 
   7  -5   2     1385.93     1371.01     26.65 o 
   8  -5   2     2017.56     2085.41     41.36 o 
   9  -5   2      183.12      205.72     17.93 o 
  10  -5   2       10.15       19.89      7.99 o 
  11  -5   2      823.50      806.29     36.26 o 
  12  -5   2      197.87      216.53     23.33 o 
  13  -5   2       67.00       62.03     15.49 o 
 -12  -4   2      513.58      499.27     33.57 o 
 -11  -4   2      978.67      989.84     41.64 o 
 -10  -4   2     1055.57     1027.81     40.31 o 
  -9  -4   2      326.81      329.30     23.59 o 
  -8  -4   2     1948.48     1985.30     44.13 o 
  -7  -4   2     1495.88     1456.30     32.19 o 
  -6  -4   2     3162.11     3044.65     45.54 o 
  -5  -4   2     3443.92     3617.99     51.20 o 
  -4  -4   2     1857.51     1839.36     29.17 o 
  -3  -4   2     7177.51     6995.97     88.33 o 
  -2  -4   2     8345.22     8513.24    105.17 o 
  -1  -4   2     4485.15     4640.27     60.18 o 
   0  -4   2     2365.18     2299.38     32.50 o 
   1  -4   2     3678.68     3630.60     47.68 o 
   2  -4   2     8362.38     8565.78    105.23 o 
   3  -4   2      426.37      351.00     12.31 o 
   4  -4   2     1440.82     1606.01     26.03 o 
   5  -4   2      766.58      683.72     17.62 o 
   6  -4   2     2264.25     2329.55     37.29 o 
   7  -4   2      605.14      599.15     18.94 o 
   8  -4   2      997.91     1029.84     23.21 o 
   9  -4   2        2.68       15.47      7.53 o 
  10  -4   2      337.70      328.96     18.49 o 
  11  -4   2       91.90       82.18     12.17 o 
  12  -4   2       39.57       41.88      9.74 o 
  13  -4   2        0.69        5.49     18.16 o 
 -13  -3   2     1175.65     1356.35     53.00 o 
 -12  -3   2      661.90      674.51     35.53 o 
 -11  -3   2      212.81      207.05     21.45 o 
 -10  -3   2      123.66      134.61     17.59 o 
  -9  -3   2     8331.89     8293.47    161.19 o 
  -8  -3   2     4154.47     4110.75     88.82 o 
  -7  -3   2      344.53      327.42     10.85 o 
  -6  -3   2        2.70       15.78      6.22 o 
  -5  -3   2     9160.58     9043.14    113.02 o 
  -4  -3   2     2711.63     2481.04     41.33 o 
  -3  -3   2     1317.73     1313.64     21.08 o 
  -2  -3   2      241.87      257.28      7.06 o 
  -1  -3   2      682.76      770.17     13.51 o 
   0  -3   2    12842.41    13178.23    156.96 o 
   1  -3   2     6499.42     7086.64     86.98 o 
   2  -3   2       41.12       57.40      3.46 o 
   3  -3   2      104.98      123.99      5.38 o 
   4  -3   2      489.05      524.55     22.98 o 
   5  -3   2      423.93      449.54     13.75 o 
   6  -3   2     4167.69     4332.85     60.91 o 
   7  -3   2      224.92      238.10     10.46 o 
   8  -3   2       90.23       81.12      7.61 o 
   9  -3   2     1161.15     1192.38     31.88 o 
  10  -3   2      625.96      620.62     23.88 o 
  11  -3   2     1426.40     1407.19     62.83 o 
  12  -3   2        4.73        3.08      7.91 o 
 -13  -2   2      218.34      189.58     23.14 o 
 -12  -2   2       15.53       10.58      9.94 o 
 -11  -2   2      175.34      167.53     25.97 o 
 -10  -2   2     3336.21     3239.79     79.22 o 
  -9  -2   2      166.39      167.44     12.41 o 
  -8  -2   2      224.01      224.39     12.49 o 
  -7  -2   2       76.91       81.80      5.49 o 
  -6  -2   2       53.28       52.93      4.44 o 
  -5  -2   2     2789.63     3007.40     42.12 o 
  -4  -2   2     1489.24     1520.27     25.05 o 
  -3  -2   2     3050.14     3329.88     43.75 o 
  -2  -2   2     1972.99     2050.68     28.18 o 
  -1  -2   2    17615.25    17796.90    209.32 o 
   0  -2   2     1269.78     1371.47     23.44 o 
   1  -2   2      376.56      375.51      7.80 o 
   2  -2   2      231.87      243.00      6.60 o 
   3  -2   2     9656.76    10132.48    123.33 o 
   4  -2   2     4077.81     3976.40     53.75 o 
   5  -2   2    14139.09    14604.08    177.70 o 
   6  -2   2       19.10       33.15      4.71 o 
   7  -2   2     1808.29     1826.83     32.36 o 
   8  -2   2     2019.41     2072.12     43.35 o 
   9  -2   2     3096.17     3173.69     61.10 o 
  10  -2   2       64.14       81.98     11.42 o 
  11  -2   2      485.72      506.35     22.99 o 
  12  -2   2      922.91      978.74     41.78 o 
 -13  -1   2      128.97      128.59     19.11 o 
 -12  -1   2      124.81      124.55     20.48 o 
 -11  -1   2      138.92      147.77     13.36 o 
 -10  -1   2      515.03      515.69     26.13 o 
  -9  -1   2      401.96      433.93     31.60 o 
  -8  -1   2       15.11       19.54      5.75 o 
  -7  -1   2      154.38      136.05      6.16 o 
  -6  -1   2       59.15      122.57     10.36 o 
  -5  -1   2     1796.02     1727.51     26.05 o 
  -4  -1   2      169.79      201.12      5.78 o 
  -3  -1   2      947.37     1104.98     16.92 o 
  -2  -1   2     1345.57     1353.65     19.10 o 
  -1  -1   2    12017.67    12007.88    142.01 o 
   0  -1   2     7073.14     7240.47     87.09 o 
   1  -1   2     4524.23     4671.18     58.03 o 
   2  -1   2    11448.97    11527.93    137.99 o 
   3  -1   2     1872.52     1796.60     26.91 o 
   4  -1   2     1067.05     1075.12     19.42 o 
   5  -1   2     4313.21     4434.31     60.57 o 
   6  -1   2     6797.43     6743.19     88.87 o 
   7  -1   2      940.07      947.89     22.86 o 
   8  -1   2      602.33      556.75     23.27 o 
   9  -1   2      101.60      111.17     11.93 o 
  10  -1   2     2474.55     2480.54     53.29 o 
  11  -1   2     2258.69     2283.70     86.16 o 
  12  -1   2      628.13      597.38     34.55 o 
 -14   0   2       37.68       75.57     16.42 o 
 -13   0   2      187.07      171.36     20.58 o 
 -12   0   2      344.22      324.89     19.14 o 
 -11   0   2      390.92      403.03     19.74 o 
 -10   0   2       11.06        8.74      6.61 o 
  -9   0   2     2292.05     2214.41     78.83 o 
  -8   0   2     1761.16     1768.81     36.63 o 
  -7   0   2     3458.93     3568.30     59.36 o 
  -6   0   2      224.50      230.18      9.95 o 
  -5   0   2    14341.06    14893.82    204.22 o 
  -4   0   2    28431.07    28610.60    381.56 o 
  -3   0   2    44178.21    41434.47    482.41 o 
  -2   0   2       35.63       47.66      2.29 o 
  -1   0   2     6628.85     6788.77     94.31 o 
   0   0   2    30995.45    28603.74    389.17 o 
   1   0   2    32487.52    31021.88    361.58 o 
   2   0   2      145.59      146.27      6.26 o 
   3   0   2       24.92       31.88     10.61 o 
   4   0   2     9744.27    10132.47    125.02 o 
   5   0   2    13112.14    13555.18    166.18 o 
   6   0   2     4473.95     4470.33     62.74 o 
   7   0   2      190.95      205.55     10.15 o 
   8   0   2      254.19      293.09     21.80 o 
   9   0   2     2573.75     2552.29     52.59 o 
  10   0   2      118.61      132.80     24.28 o 
  11   0   2       34.87       37.08     23.65 o 
  12   0   2       15.70       26.25     12.69 o 
 -14   1   2     1549.94     1594.51     56.36 o 
 -13   1   2      134.00      139.72     14.39 o 
 -12   1   2      293.69      274.81     18.05 o 
 -11   1   2     1772.07     1779.34     41.87 o 
 -10   1   2     7841.09     7699.47    120.86 o 
  -9   1   2     3644.68     3591.40     78.76 o 
  -8   1   2       16.33       18.73      5.40 o 
  -7   1   2     4518.77     4571.15     72.38 o 
  -6   1   2    14774.98    14346.29    198.61 o 
  -5   1   2    21734.65    21862.21    294.83 o 
  -4   1   2      308.35      380.95     10.32 o 
  -3   1   2     8499.13     8856.48    106.36 o 
  -2   1   2     1675.95     1690.91     26.01 o 
  -1   1   2    11905.84    11636.82    166.54 o 
   0   1   2     5601.24     6060.87     73.49 o 
   1   1   2      735.39      825.34     13.60 o 
   2   1   2      358.76      322.19      7.95 o 
   3   1   2     1554.15     1443.58     23.08 o 
   4   1   2     3407.23     3484.53     48.58 o 
   5   1   2      218.60      194.05      8.21 o 
   6   1   2      313.96      337.18     11.51 o 
   7   1   2       20.03       24.18      5.08 o 
   8   1   2      101.63      125.62     10.69 o 
   9   1   2     1126.74     1135.10     41.66 o 
  10   1   2      764.38      748.33     35.08 o 
  11   1   2       11.54       11.16     11.43 o 
  12   1   2      117.48      132.57     32.10 o 
 -14   2   2        0.34        8.25      8.28 o 
 -13   2   2      299.70      314.44     19.98 o 
 -12   2   2     1319.48     1303.59     42.36 o 
 -11   2   2     1967.30     1932.27     44.06 o 
 -10   2   2      583.34      603.81     21.58 o 
  -9   2   2        1.39        7.48      5.59 o 
  -8   2   2      274.81      231.69     12.04 o 
  -7   2   2     4703.79     4812.89     75.54 o 
  -6   2   2      699.96      562.04     15.40 o 
  -5   2   2      546.08      543.23     16.09 o 
  -4   2   2     2849.69     2978.54     39.36 o 
  -3   2   2     4491.08     4637.69     57.89 o 
  -2   2   2       94.51       90.22      3.42 o 
  -1   2   2      256.49      279.18      6.10 o 
   0   2   2     4221.24     4439.41     55.48 o 
   1   2   2       18.35       27.45      3.96 o 
   2   2   2       79.62      109.34      6.87 o 
   3   2   2       13.17       29.98      3.12 o 
   4   2   2     2871.91     2897.34     41.93 o 
   5   2   2     1458.02     1508.02     35.36 o 
   6   2   2      388.02      402.74     12.62 o 
   7   2   2      699.80      699.48     22.40 o 
   8   2   2      276.14      261.91     21.05 o 
   9   2   2      257.10      242.84     21.95 o 
  10   2   2      734.09      721.89     35.54 o 
  11   2   2      194.29      260.44     36.53 o 
 -14   3   2     1659.46     1659.29     45.32 o 
 -13   3   2      738.71      733.03     28.33 o 
 -12   3   2      321.01      336.08     19.09 o 
 -11   3   2      371.29      332.34     18.72 o 
 -10   3   2     3670.18     3703.65     67.27 o 
  -9   3   2      245.16      245.21     13.50 o 
  -8   3   2      502.11      450.28     25.17 o 
  -7   3   2      226.64      273.07     14.08 o 
  -6   3   2     4299.66     4373.00     64.31 o 
  -5   3   2     2593.33     2688.47     37.30 o 
  -4   3   2     1707.46     1865.60     26.88 o 
  -3   3   2     1491.33     1652.41     23.88 o 
  -2   3   2      484.76      575.53     10.62 o 
  -1   3   2     1151.88     1180.18     17.93 o 
   0   3   2     9502.56     9920.04    106.96 o 
   1   3   2     2841.83     3000.59     51.60 o 
   2   3   2        1.03       12.07      8.82 o 
   3   3   2     1249.44     1359.84     22.37 o 
   4   3   2     3220.63     3239.51     46.29 o 
   5   3   2     5010.36     4987.54    119.24 o 
   6   3   2       11.60       11.93      7.54 o 
   7   3   2        3.38       -0.45      6.03 o 
   8   3   2     1677.51     1678.58     76.66 o 
   9   3   2     2862.61     2783.28     74.80 o 
  10   3   2     2073.49     2092.17     64.80 o 
  11   3   2      180.93      190.73     24.19 o 
 -14   4   2       64.45       72.75     12.23 o 
 -13   4   2       16.49       22.69      8.67 o 
 -12   4   2        1.90       13.73      7.63 o 
 -11   4   2       32.15       28.75      8.04 o 
 -10   4   2      734.01      752.80     23.73 o 
  -9   4   2       70.34       81.64      8.84 o 
  -8   4   2      270.99      288.44     12.86 o 
  -7   4   2     2131.37     2269.46     39.29 o 
  -6   4   2     6164.73     6443.75     82.49 o 
  -5   4   2     2507.34     2345.38     33.99 o 
  -4   4   2       18.74       53.70      8.84 o 
  -3   4   2     4120.73     4481.77     57.71 o 
  -2   4   2    10405.00    10823.73    130.57 o 
  -1   4   2     5689.49     5421.68     68.55 o 
   0   4   2    20362.31    20721.75    245.77 o 
   1   4   2      584.77      599.26     19.55 o 
   2   4   2      967.31      849.40     20.71 o 
   3   4   2     8278.26     7962.11    119.73 o 
   4   4   2    11686.40    11331.29    193.12 o 
   5   4   2      267.63      290.56     18.71 o 
   6   4   2      162.58      169.31     12.73 o 
   7   4   2     2356.50     2182.54    123.31 o 
   8   4   2     2307.78     2251.25     66.10 o 
   9   4   2     1279.44     1352.69     49.13 o 
  10   4   2        3.08       -6.00     10.60 o 
 -14   5   2       97.48      108.69     17.55 o 
 -13   5   2       88.86      124.84     14.67 o 
 -12   5   2      899.15      876.18     30.42 o 
 -11   5   2     2080.99     2041.14     45.34 o 
 -10   5   2     1588.90     1597.93     49.42 o 
  -9   5   2     1140.32     1116.22     27.92 o 
  -8   5   2      634.92      596.68     18.17 o 
  -7   5   2     6414.24     6358.39     83.13 o 
  -6   5   2    17006.08    17962.53    215.80 o 
  -5   5   2     1139.73     1346.80     29.55 o 
  -4   5   2      261.27      192.57      7.52 o 
  -3   5   2     8629.05     8813.01    124.90 o 
  -2   5   2    16023.95    16499.08    227.37 o 
  -1   5   2     6430.27     6935.33     87.25 o 
   0   5   2     7937.35     8450.08    105.23 o 
   1   5   2     3993.12     3956.53     64.57 o 
   2   5   2     4707.90     4354.31     71.23 o 
   3   5   2     3646.94     3503.25     61.02 o 
   4   5   2     1044.84     1008.76     31.41 o 
   5   5   2      363.96      384.57     23.95 o 
   6   5   2     3666.75     3626.20     67.78 o 
   7   5   2      384.22      395.16     19.24 o 
   8   5   2        8.10        5.02      9.84 o 
   9   5   2      986.44      933.53     40.90 o 
  10   5   2     1050.94     1021.19     63.56 o 
 -14   6   2      143.26      147.69     19.98 o 
 -13   6   2     1098.27     1069.53     43.53 o 
 -12   6   2      707.91      737.89     26.12 o 
 -11   6   2       71.12       76.25     10.43 o 
 -10   6   2     3089.34     3143.16     59.07 o 
  -9   6   2     3650.28     3742.65     65.14 o 
  -8   6   2     2603.55     2600.53     51.08 o 
  -7   6   2     2026.84     2062.82     57.00 o 
  -6   6   2     3744.54     3788.00     52.97 o 
  -5   6   2     8167.30     8307.28    104.61 o 
  -4   6   2    10307.38    10697.93    131.67 o 
  -3   6   2       84.17       52.33      4.31 o 
  -2   6   2     1967.29     2008.52     34.97 o 
  -1   6   2    13979.05    14316.38    173.84 o 
   0   6   2    11889.79    12273.39    150.88 o 
   1   6   2      283.09      245.54     11.46 o 
   2   6   2       88.77       76.25      7.96 o 
   3   6   2     2246.20     2083.21     42.82 o 
   4   6   2      747.45      679.41     22.28 o 
   5   6   2      306.92      270.38     15.67 o 
   6   6   2       58.11       65.05     10.00 o 
   7   6   2        3.65        6.96      7.11 o 
   8   6   2      176.35      148.60     19.38 o 
   9   6   2       22.75       12.63     11.90 o 
 -14   7   2     1001.23      991.44     44.19 o 
 -13   7   2       11.83        5.43     18.79 o 
 -12   7   2      740.33      757.49     35.21 o 
 -11   7   2     5405.50     5473.86    119.43 o 
 -10   7   2     4185.35     4184.81     73.27 o 
  -9   7   2      104.83      117.56      9.87 o 
  -8   7   2        1.95       20.69     10.85 o 
  -7   7   2     7644.40     7949.49    117.44 o 
  -6   7   2     1424.42     1321.96     24.00 o 
  -5   7   2       33.43       20.03      6.28 o 
  -4   7   2      427.05      415.82     11.16 o 
  -3   7   2       11.70       16.42      4.44 o 
  -2   7   2      791.02      756.76     16.45 o 
  -1   7   2        6.82       25.36     12.75 o 
   0   7   2      721.22      786.62     16.78 o 
   1   7   2      135.22      137.51     10.29 o 
   2   7   2       61.43       60.99      7.88 o 
   3   7   2      125.41      112.90     11.01 o 
   4   7   2      776.57      812.46     25.53 o 
   5   7   2      380.48      371.16     18.75 o 
   6   7   2        6.18        8.05      7.20 o 
   7   7   2      513.36      454.99     31.04 o 
   8   7   2     1281.02     1295.13     49.83 o 
   9   7   2      964.25      940.69     43.59 o 
 -14   8   2        3.43       -9.32     16.89 o 
 -13   8   2      145.38      159.25     21.01 o 
 -12   8   2     1550.51     1499.22     51.81 o 
 -11   8   2       14.38       15.78     10.57 o 
 -10   8   2        6.75       10.22      9.33 o 
  -9   8   2      214.75      211.73     12.48 o 
  -8   8   2      251.93      297.51     10.82 o 
  -7   8   2       26.15       27.72      4.09 o 
  -6   8   2      153.72      135.55      7.20 o 
  -5   8   2        8.09       13.54      3.17 o 
  -4   8   2     1012.05     1069.38     20.87 o 
  -3   8   2      486.34      466.83     29.80 o 
  -2   8   2     1026.53      918.82     19.50 o 
  -1   8   2      898.28      920.56     57.91 o 
   0   8   2       26.50       39.89      5.49 o 
   1   8   2     1945.33     1985.69     59.27 o 
   2   8   2     1802.03     1730.93     39.52 o 
   3   8   2     2159.34     2127.51     46.62 o 
   4   8   2        6.05        7.84      7.20 o 
   5   8   2     1750.41     1714.34     42.88 o 
   6   8   2     1177.31     1042.12     45.94 o 
   7   8   2     1416.13     1336.40     49.56 o 
   8   8   2        0.03       15.13     12.37 o 
 -14   9   2       35.54       24.91     13.57 o 
 -13   9   2       69.59       64.21     14.67 o 
 -12   9   2      505.14      543.00     32.70 o 
 -11   9   2      292.73      276.27     28.09 o 
 -10   9   2       41.70       46.71     12.46 o 
  -9   9   2      111.75      133.32     11.74 o 
  -8   9   2       55.86       47.59      7.89 o 
  -7   9   2     1214.63     1259.16     31.88 o 
  -6   9   2       32.69       26.78      6.58 o 
  -5   9   2      438.34      407.49     21.58 o 
  -4   9   2     1206.60     1290.89     26.52 o 
  -3   9   2     3622.90     3796.74     55.76 o 
  -2   9   2       50.98       45.40      5.57 o 
  -1   9   2     2590.84     2541.81     44.20 o 
   0   9   2     2745.13     2670.76     52.57 o 
   1   9   2     1620.30     1541.55     37.13 o 
   2   9   2       54.22       37.63      9.35 o 
   3   9   2     2695.23     2631.03     55.61 o 
   4   9   2     2572.63     2557.72     55.86 o 
   5   9   2      734.57      689.48     26.61 o 
   6   9   2      193.68      214.84     21.97 o 
   7   9   2      169.92      180.68     22.24 o 
 -13  10   2       66.83       60.23     15.68 o 
 -12  10   2       72.68       73.95     16.12 o 
 -11  10   2     1150.46     1219.49     48.99 o 
 -10  10   2     1143.31     1064.49     69.05 o 
  -9  10   2     1351.41     1266.22     34.39 o 
  -8  10   2      990.40      994.44     29.47 o 
  -7  10   2     2922.14     2873.90     79.27 o 
  -6  10   2     8465.37     8423.77    132.71 o 
  -5  10   2     1447.89     1244.55     45.62 o 
  -4  10   2        0.01        7.06      5.26 o 
  -3  10   2     2136.10     2082.03     54.22 o 
  -2  10   2     8500.68     8533.37    113.11 o 
  -1  10   2     3725.22     3680.27     88.80 o 
   0  10   2     1109.48     1049.41     29.78 o 
   1  10   2       63.88       74.49     10.08 o 
   2  10   2     1777.14     1769.38     49.82 o 
   3  10   2     3543.53     3429.25     68.92 o 
   4  10   2      885.88      845.75     30.00 o 
   5  10   2      216.37      189.82     25.13 o 
   6  10   2      119.84      170.73     16.63 o 
   7  10   2      899.92      882.69     53.85 o 
 -13  11   2      735.77      736.15     39.72 o 
 -12  11   2     2896.88     3017.94    106.22 o 
 -11  11   2     1741.02     1779.56     84.89 o 
 -10  11   2        0.09        7.55     10.52 o 
  -9  11   2      333.38      354.87     21.92 o 
  -8  11   2     4747.18     4842.43     87.42 o 
  -7  11   2     3934.44     3923.38     77.01 o 
  -6  11   2       13.01       -5.72      5.87 o 
  -5  11   2      147.41      119.71     31.46 o 
  -4  11   2     3055.64     3133.11     61.24 o 
  -3  11   2     2250.80     2260.05     73.59 o 
  -2  11   2      148.38      161.79     18.03 o 
  -1  11   2        2.00        4.35      7.64 o 
   0  11   2      388.20      350.79     18.74 o 
   1  11   2      824.16      851.24     28.40 o 
   2  11   2      464.68      467.46     22.43 o 
   3  11   2      408.01      395.60     21.96 o 
   4  11   2      107.34      108.66     13.99 o 
   5  11   2      537.99      546.20     43.93 o 
   6  11   2       30.41       28.55      9.26 o 
 -12  12   2       33.55       15.09     12.39 o 
 -11  12   2      462.17      485.58     57.44 o 
 -10  12   2      675.32      646.62     33.89 o 
  -9  12   2      622.28      644.80     28.94 o 
  -8  12   2      131.20      134.81     13.83 o 
  -7  12   2      108.42      109.24     12.27 o 
  -6  12   2       81.00       83.84     11.33 o 
  -5  12   2     1642.25     1659.21     41.60 o 
  -4  12   2      656.85      561.50     22.72 o 
  -3  12   2       67.40       52.75     12.48 o 
  -2  12   2      779.62      782.30     35.48 o 
  -1  12   2      457.75      428.11     28.08 o 
   0  12   2      249.56      258.75     28.09 o 
   1  12   2        6.21        2.10      6.76 o 
   2  12   2      592.14      574.50     27.70 o 
   3  12   2        8.33       14.40      8.89 o 
   4  12   2      198.63      228.56     19.51 o 
   5  12   2       32.41       39.94     11.77 o 
 -12  13   2     1033.43     1117.42     52.16 o 
 -11  13   2      211.82      201.04     29.99 o 
 -10  13   2     1140.12     1052.92     44.50 o 
  -9  13   2       63.83       50.32     10.63 o 
  -8  13   2     1019.63     1040.09     38.19 o 
  -7  13   2        0.30       20.07      7.93 o 
  -6  13   2      403.87      356.98     20.46 o 
  -5  13   2       52.19       40.79      9.43 o 
  -4  13   2       16.65       21.98     10.52 o 
  -3  13   2        4.76       21.63     25.34 o 
  -2  13   2     1156.36     1120.28     51.10 o 
  -1  13   2      483.88      451.31     42.66 o 
   0  13   2        2.94       10.85     11.24 o 
   1  13   2       34.87       22.22     13.30 o 
   2  13   2     1590.20     1585.07     76.66 o 
   3  13   2     1961.18     2007.15     67.00 o 
 -11  14   2      184.18      174.04     24.28 o 
 -10  14   2        3.01       -0.08     10.44 o 
  -9  14   2       87.52      101.99     13.81 o 
  -8  14   2     1519.20     1488.67     42.57 o 
  -7  14   2     1416.80     1366.58     67.82 o 
  -6  14   2      422.12      356.28     21.57 o 
  -5  14   2      161.81      167.21     25.97 o 
  -4  14   2     1659.07     1671.93     57.77 o 
  -3  14   2     2980.05     2858.86     81.36 o 
  -2  14   2     1664.77     1480.06     54.61 o 
  -1  14   2      151.15      138.99     20.42 o 
   0  14   2      381.83      408.46     38.22 o 
   1  14   2     1807.36     1836.90     64.02 o 
   2  14   2     1277.37     1322.08     54.19 o 
 -10  15   2      120.88      127.21     20.30 o 
  -9  15   2     1635.81     1666.52     47.87 o 
  -8  15   2      543.78      542.53     34.88 o 
  -7  15   2       33.16       32.18     12.50 o 
  -6  15   2      725.12      766.86     38.74 o 
  -5  15   2      502.00      519.89     54.69 o 
  -4  15   2     1025.77      972.73     44.75 o 
  -3  15   2        4.74       20.12     12.89 o 
  -2  15   2      400.33      428.42     41.60 o 
  -1  15   2      141.76      155.25     22.11 o 
   0  15   2      835.22      828.64     42.82 o 
  -8  16   2     1296.43     1269.14     77.71 o 
  -7  16   2     1862.16     1785.52     80.88 o 
  -6  16   2     1084.21     1103.14     84.47 o 
  -5  16   2      287.25      283.86     28.86 o 
  -4  16   2      302.56      347.68     31.42 o 
  -3  16   2     2022.99     1983.90     68.92 o 
  -2  16   2     1025.22     1015.38     65.25 o 
   1 -16   3      557.06      508.62     36.12 o 
   2 -16   3     1464.37     1431.29     56.59 o 
   3 -16   3      416.01      460.37     34.03 o 
   4 -16   3      235.67      272.52     21.78 o 
   5 -16   3     1467.77     1463.01     46.73 o 
  -2 -15   3      619.53      599.64     59.13 o 
  -1 -15   3      787.42      888.46     43.30 o 
   0 -15   3      386.79      363.87     30.58 o 
   1 -15   3      486.01      452.28     33.37 o 
   2 -15   3        0.83        4.43      9.86 o 
   3 -15   3      975.52      996.11     38.97 o 
   4 -15   3     1678.25     1664.60     48.72 o 
   5 -15   3      214.58      198.46     19.17 o 
   6 -15   3       99.12      114.14     15.30 o 
   7 -15   3      677.03      693.45     32.09 o 
  -4 -14   3        0.44        0.88     11.17 o 
  -3 -14   3     1339.60     1361.51     53.58 o 
  -2 -14   3     5007.04     5249.11    126.92 o 
  -1 -14   3       86.07       74.76     15.75 o 
   0 -14   3      441.23      446.57     31.50 o 
   1 -14   3      695.40      691.87     36.13 o 
   2 -14   3     1919.66     1907.86     67.42 o 
   3 -14   3     1061.46     1117.07     91.49 o 
   4 -14   3        8.86        3.90      7.46 o 
   5 -14   3        0.71       -3.84      7.70 o 
   6 -14   3      340.54      336.85     23.08 o 
   7 -14   3     1043.51     1083.08     37.88 o 
   8 -14   3       18.46       22.31     10.44 o 
   9 -14   3       21.12       28.19     14.84 o 
  -5 -13   3      191.98      217.66     23.87 o 
  -4 -13   3     1162.69     1184.72     48.34 o 
  -3 -13   3     1802.49     1825.53     61.49 o 
  -2 -13   3       68.89       67.44     24.71 o 
  -1 -13   3      246.65      195.79     29.78 o 
   0 -13   3      175.41      172.36     20.44 o 
   1 -13   3      452.05      424.32     22.96 o 
   2 -13   3      323.07      320.46     21.98 o 
   3 -13   3      543.18      513.14     24.89 o 
   4 -13   3       41.71       41.85     13.85 o 
   5 -13   3       57.64       72.83     12.12 o 
   6 -13   3       58.14       57.20     11.26 o 
   7 -13   3      770.53      775.71     31.10 o 
   8 -13   3      321.72      311.98     23.72 o 
   9 -13   3      370.44      353.06     30.95 o 
  10 -13   3      186.87      223.84     39.28 o 
  -7 -12   3      558.30      686.63     35.39 o 
  -6 -12   3       91.86      144.54     19.30 o 
  -5 -12   3      102.80      108.20     17.01 o 
  -4 -12   3        2.88       -7.97      9.24 o 
  -3 -12   3     1771.97     1663.27     55.84 o 
  -2 -12   3        6.67       14.94     10.74 o 
  -1 -12   3     1680.71     1652.20     54.33 o 
   0 -12   3      145.74      148.89     14.67 o 
   1 -12   3      402.66      369.82     20.88 o 
   2 -12   3       80.78       91.23     12.54 o 
   3 -12   3      227.67      226.22     31.62 o 
   4 -12   3      495.82      508.32     29.65 o 
   5 -12   3      299.31      260.53     18.82 o 
   6 -12   3      137.78      140.89     20.37 o 
   7 -12   3       20.92       16.29     10.79 o 
   8 -12   3     3397.79     3322.86     71.73 o 
   9 -12   3      499.72      545.80     35.40 o 
  10 -12   3        2.22       12.16     14.49 o 
  -8 -11   3        1.62        1.27      9.62 o 
  -7 -11   3       24.80       28.30     11.36 o 
  -6 -11   3        4.86       -0.58      7.36 o 
  -5 -11   3       40.06       49.09      9.32 o 
  -4 -11   3       20.38       19.29      7.77 o 
  -3 -11   3      131.83      127.63     17.45 o 
  -2 -11   3     2352.25     2405.79     79.27 o 
  -1 -11   3        3.44        3.43      7.02 o 
   0 -11   3      340.03      345.71     19.14 o 
   1 -11   3     1693.89     1639.93     72.36 o 
   2 -11   3     4604.29     4589.20     85.09 o 
   3 -11   3     2581.54     2544.30     55.98 o 
   4 -11   3       18.46       22.29      8.04 o 
   5 -11   3      896.87      852.45     29.26 o 
   6 -11   3     1689.55     1672.40     71.56 o 
   7 -11   3     4671.37     4610.61     87.75 o 
   8 -11   3      592.01      579.10     25.30 o 
   9 -11   3      146.48      108.43     18.45 o 
  10 -11   3     1026.94      978.14     44.17 o 
  11 -11   3     1807.26     1866.43     65.65 o 
  -9 -10   3      178.90      208.86     23.57 o 
  -8 -10   3     2082.99     2128.45     66.27 o 
  -7 -10   3     1322.97     1356.41     48.93 o 
  -6 -10   3      282.50      280.01     18.23 o 
  -5 -10   3      537.80      569.16     22.97 o 
  -4 -10   3     3332.88     3318.57     64.81 o 
  -3 -10   3     7827.25     8195.98    130.50 o 
  -2 -10   3      745.21      754.55     25.66 o 
  -1 -10   3      454.53      426.17     19.18 o 
   0 -10   3     3170.61     3177.39     76.43 o 
   1 -10   3     9032.39     9032.00    143.41 o 
   2 -10   3     3945.56     3910.93     73.55 o 
   3 -10   3      130.58      135.07     12.87 o 
   4 -10   3      967.73      978.79     29.83 o 
   5 -10   3     1689.29     1646.64     46.97 o 
   6 -10   3     1551.53     1519.33     49.83 o 
   7 -10   3      123.86      112.41     12.90 o 
   8 -10   3      464.68      484.61     26.13 o 
   9 -10   3       13.01        8.47     10.82 o 
  10 -10   3      610.54      602.20     47.30 o 
  11 -10   3       37.87       51.47     15.63 o 
  -9  -9   3     1785.95     1883.49     62.15 o 
  -8  -9   3       29.95       27.39     13.09 o 
  -7  -9   3      590.89      565.02     24.51 o 
  -6  -9   3     1907.68     1853.22     44.25 o 
  -5  -9   3     1578.70     1602.41     39.19 o 
  -4  -9   3     1935.78     2004.16     36.61 o 
  -3  -9   3       13.50       21.83      5.22 o 
  -2  -9   3     3350.01     3423.31     53.08 o 
  -1  -9   3     1149.23     1134.97     24.12 o 
   0  -9   3     2815.59     2853.69     56.32 o 
   1  -9   3      247.02      256.08     15.26 o 
   2  -9   3     2569.98     2448.61     63.16 o 
   3  -9   3     2432.61     2413.76     50.20 o 
   4  -9   3      234.71      207.67     14.25 o 
   5  -9   3      125.05      107.08     11.49 o 
   6  -9   3       59.02       59.65     12.77 o 
   7  -9   3     1154.97     1078.40     32.16 o 
   8  -9   3      335.22      309.20     18.71 o 
   9  -9   3       53.23       47.50     13.53 o 
  10  -9   3       17.84        3.33     10.44 o 
  11  -9   3      551.61      567.69     35.54 o 
 -10  -8   3      156.45      119.01     18.51 o 
  -9  -8   3       26.20       22.08     13.09 o 
  -8  -8   3     3609.10     3554.95     88.28 o 
  -7  -8   3     1228.92     1152.34     32.69 o 
  -6  -8   3       87.24       91.00     10.71 o 
  -5  -8   3      410.51      412.44     14.12 o 
  -4  -8   3     1992.37     1940.56     39.68 o 
  -3  -8   3     3292.34     3161.71     49.06 o 
  -2  -8   3      473.97      476.19     22.13 o 
  -1  -8   3      454.59      437.68     17.80 o 
   0  -8   3      184.80      186.89      8.15 o 
   1  -8   3     2684.83     2695.22     64.25 o 
   2  -8   3      755.75      733.68     23.91 o 
   3  -8   3      114.47      102.50     10.10 o 
   4  -8   3       87.45       76.26      9.33 o 
   5  -8   3        4.39        4.98      5.89 o 
   6  -8   3        2.41        4.21      5.76 o 
   7  -8   3      111.35      131.83     12.79 o 
   8  -8   3      393.91      378.42     21.90 o 
   9  -8   3      135.89      142.05     38.86 o 
  10  -8   3       35.59       39.11     14.18 o 
  11  -8   3     1623.80     1742.82     59.87 o 
  12  -8   3      668.14      676.66     39.91 o 
 -11  -7   3       32.88       38.34     32.73 o 
 -10  -7   3      517.70      517.36     32.65 o 
  -9  -7   3      714.23      740.61     34.93 o 
  -8  -7   3     1091.92     1052.43     40.13 o 
  -7  -7   3       15.53       15.81      6.45 o 
  -6  -7   3      306.77      284.93     11.77 o 
  -5  -7   3      203.37      225.64     10.40 o 
  -4  -7   3      630.78      613.27     16.26 o 
  -3  -7   3      123.17      122.59      7.77 o 
  -2  -7   3       18.08       25.23      8.81 o 
  -1  -7   3        9.73       16.96      3.45 o 
   0  -7   3     1957.30     2033.02     32.86 o 
   1  -7   3     5646.13     5772.91     87.60 o 
   2  -7   3      834.11      717.16     21.32 o 
   3  -7   3       79.02       88.61      9.09 o 
   4  -7   3     6393.26     6504.02    161.98 o 
   5  -7   3     3563.04     3250.22    180.51 o 
   6  -7   3     5665.37     5555.82     93.38 o 
   7  -7   3      952.24      954.60     28.42 o 
   8  -7   3     1910.03     1962.92     45.23 o 
   9  -7   3     1520.51     1472.30     65.46 o 
  10  -7   3     3982.53     4011.07    128.39 o 
  11  -7   3     1075.70     1126.09     45.82 o 
  12  -7   3      131.67      177.41     22.53 o 
 -11  -6   3       14.41       10.61     10.04 o 
 -10  -6   3        2.74      -12.52      8.35 o 
  -9  -6   3      695.66      711.30     42.66 o 
  -8  -6   3     1341.40     1271.35     48.36 o 
  -7  -6   3      278.39      277.77     11.53 o 
  -6  -6   3     1110.39     1095.07     30.78 o 
  -5  -6   3     2183.39     2170.41     36.13 o 
  -4  -6   3     3669.93     3678.40     53.50 o 
  -3  -6   3       71.14       71.89      6.77 o 
  -2  -6   3     2486.43     2461.56     37.91 o 
  -1  -6   3     1608.61     1573.69     26.82 o 
   0  -6   3     8541.81     8483.11    107.52 o 
   1  -6   3     3710.02     3688.98     50.93 o 
   2  -6   3      504.18      433.14     15.35 o 
   3  -6   3     6420.75     6499.50    101.75 o 
   4  -6   3     6180.82     6030.05     79.85 o 
   5  -6   3      843.21      824.43     19.08 o 
   6  -6   3      345.16      312.10     11.58 o 
   7  -6   3     5845.00     6039.30     94.37 o 
   8  -6   3      240.26      247.46     16.02 o 
   9  -6   3      484.13      455.55     27.59 o 
  10  -6   3       23.74       23.92     12.09 o 
  11  -6   3      986.17      985.97     42.49 o 
  12  -6   3      223.84      226.35     25.55 o 
 -12  -5   3       16.12       27.87     12.84 o 
 -11  -5   3      123.00      136.22     18.22 o 
 -10  -5   3      962.99      985.38     39.86 o 
  -9  -5   3      238.83      236.54     21.18 o 
  -8  -5   3      406.85      411.28     21.12 o 
  -7  -5   3     4018.82     4048.50     59.46 o 
  -6  -5   3     1899.74     1944.73     33.24 o 
  -5  -5   3       43.92       52.13     10.36 o 
  -4  -5   3     2812.43     2753.52     41.27 o 
  -3  -5   3    12413.31    12376.15    151.96 o 
  -2  -5   3     2750.86     2669.42     39.26 o 
  -1  -5   3      314.09      324.87     14.20 o 
   0  -5   3     3567.55     3572.95     49.20 o 
   1  -5   3     3708.13     3196.65     44.36 o 
   2  -5   3    10735.45    10955.92    154.21 o 
   3  -5   3     1720.48     1618.66     29.54 o 
   4  -5   3      214.46      213.00      8.36 o 
   5  -5   3     2814.26     2585.45     40.12 o 
   6  -5   3     7362.63     7183.25    151.79 o 
   7  -5   3      486.56      488.02     15.17 o 
   8  -5   3      247.01      250.03     12.37 o 
   9  -5   3      209.86      206.12     14.78 o 
  10  -5   3     1341.42     1290.68     46.14 o 
  11  -5   3      939.03      984.31     41.50 o 
  12  -5   3       19.00        6.93     11.73 o 
 -12  -4   3      101.39       98.97     17.25 o 
 -11  -4   3        8.91       15.20      9.86 o 
 -10  -4   3     2642.56     2435.53     66.73 o 
  -9  -4   3     5957.10     5839.71     96.28 o 
  -8  -4   3     5272.13     5186.05     85.45 o 
  -7  -4   3       14.15       21.16      4.27 o 
  -6  -4   3     2930.68     2931.49     44.03 o 
  -5  -4   3     6939.04     6779.72     88.05 o 
  -4  -4   3    19905.89    19843.66    237.30 o 
  -3  -4   3      304.23      248.87      8.11 o 
  -2  -4   3     1425.26     1560.63     25.00 o 
  -1  -4   3     7112.57     7404.01     92.65 o 
   0  -4   3    20563.03    20585.49    256.70 o 
   1  -4   3     6290.12     6675.08     84.16 o 
   2  -4   3       11.30       13.73      2.43 o 
   3  -4   3       16.40       15.09      2.81 o 
   4  -4   3     2730.39     2778.05     41.26 o 
   5  -4   3     2172.77     2119.43     34.57 o 
   6  -4   3       84.34       75.88      6.73 o 
   7  -4   3       12.78       23.07      7.07 o 
   8  -4   3       51.41       70.42      7.75 o 
   9  -4   3      104.86      127.69     12.74 o 
  10  -4   3       87.15       91.18     12.25 o 
  11  -4   3      307.48      306.74     19.88 o 
  12  -4   3        4.04       15.62     10.00 o 
 -13  -3   3        8.38       43.14     14.30 o 
 -12  -3   3       34.82       41.52     12.58 o 
 -11  -3   3     2179.99     2058.32     61.34 o 
 -10  -3   3     2198.14     2118.69     46.31 o 
  -9  -3   3     1942.07     1857.67     40.62 o 
  -8  -3   3       72.05       86.01      8.82 o 
  -7  -3   3      636.95      606.10     14.74 o 
  -6  -3   3     3963.06     4024.46     56.05 o 
  -5  -3   3     2778.25     2768.78     40.34 o 
  -4  -3   3      127.63      129.40      6.07 o 
  -3  -3   3      975.61      919.90     16.62 o 
  -2  -3   3       15.54       37.67      5.43 o 
  -1  -3   3      522.85      487.42     10.34 o 
   0  -3   3      358.45      423.27      9.40 o 
   1  -3   3      343.49      323.38      8.28 o 
   2  -3   3      164.35      163.19      6.16 o 
   3  -3   3      127.10      120.41      6.11 o 
   4  -3   3       51.57       76.80      5.73 o 
   5  -3   3     1054.27      964.93     20.03 o 
   6  -3   3      945.99      957.48     21.15 o 
   7  -3   3       87.98       88.66      8.96 o 
   8  -3   3     1209.23     1210.89     33.16 o 
   9  -3   3      372.29      375.77     19.09 o 
  10  -3   3      588.65      565.92     23.74 o 
  11  -3   3      351.64      356.45     27.47 o 
  12  -3   3      412.90      490.20     32.31 o 
 -13  -2   3      353.53      359.68     28.82 o 
 -12  -2   3       94.72      119.83     24.71 o 
 -11  -2   3      501.16      500.71     21.41 o 
 -10  -2   3       28.97       46.07      8.72 o 
  -9  -2   3      288.17      265.45     21.36 o 
  -8  -2   3      243.42      267.02     17.91 o 
  -7  -2   3      119.98      117.93      6.11 o 
  -6  -2   3     1443.91     1691.30     30.95 o 
  -5  -2   3     1209.98     1120.22     19.59 o 
  -4  -2   3      833.78      855.37     19.87 o 
  -3  -2   3      813.62      837.24     14.78 o 
  -2  -2   3       73.88       81.76      4.53 o 
  -1  -2   3     4741.82     5073.35     74.32 o 
   0  -2   3      334.80      365.94     17.08 o 
   1  -2   3     2054.31     2080.51     29.78 o 
   2  -2   3     5369.50     5581.98     71.22 o 
   3  -2   3       29.19       56.70      4.52 o 
   4  -2   3      196.11      204.66      8.32 o 
   5  -2   3     2672.09     2704.58     41.51 o 
   6  -2   3     7354.28     7493.58     98.92 o 
   7  -2   3      711.98      709.33     26.94 o 
   8  -2   3      625.68      627.71     22.42 o 
   9  -2   3      277.09      287.96     17.24 o 
  10  -2   3     2351.34     2417.57     53.39 o 
  11  -2   3     1969.29     2129.60     63.72 o 
  12  -2   3      431.44      431.45     30.88 o 
 -14  -1   3      239.82      236.71     30.20 o 
 -13  -1   3        6.20       13.95     11.83 o 
 -12  -1   3        3.76       -1.51      7.13 o 
 -11  -1   3      120.68      123.03     12.24 o 
 -10  -1   3       66.40       72.21     15.53 o 
  -9  -1   3        2.86        1.30      5.20 o 
  -8  -1   3      112.91      136.89     10.19 o 
  -7  -1   3       17.71       32.19      3.01 o 
  -6  -1   3      240.88      256.59     14.29 o 
  -5  -1   3     2004.35     1954.44     28.85 o 
  -4  -1   3     5930.26     6130.41     76.65 o 
  -3  -1   3     3517.88     3662.69     47.28 o 
  -2  -1   3     2410.33     2628.04     34.56 o 
  -1  -1   3     2406.05     2563.60     33.53 o 
   0  -1   3    23019.56    22135.91    261.82 o 
   1  -1   3    12328.75    12243.89    146.87 o 
   2  -1   3      538.97      576.35     15.99 o 
   3  -1   3     1907.64     1835.78     28.60 o 
   4  -1   3     9326.96     9250.91    116.00 o 
   5  -1   3    13897.82    14111.25    173.65 o 
   6  -1   3     3820.74     3765.24    103.44 o 
   7  -1   3     1573.77     1542.30     29.97 o 
   8  -1   3     1457.44     1444.85     35.38 o 
   9  -1   3     3295.54     3241.99     63.30 o 
  10  -1   3      844.68      915.81     63.77 o 
  11  -1   3       37.84       25.71     13.39 o 
  12  -1   3      142.33      160.87     21.23 o 
 -14   0   3      540.86      575.48     35.07 o 
 -13   0   3        1.54        7.43      7.27 o 
 -12   0   3       89.08      106.91     16.24 o 
 -11   0   3      720.40      760.86     26.43 o 
 -10   0   3     4910.87     4763.63     81.58 o 
  -9   0   3     2436.41     2483.69     48.22 o 
  -8   0   3      269.50      282.65     19.63 o 
  -7   0   3     1955.44     1896.88     36.46 o 
  -6   0   3     8637.53     8196.99    118.33 o 
  -5   0   3    33495.45    33361.27    445.44 o 
  -4   0   3     2994.13     3131.22     41.71 o 
  -3   0   3    14406.81    14705.81    174.02 o 
  -2   0   3    10973.01    11141.36    132.59 o 
  -1   0   3    38736.64    35371.75    783.13 o 
   0   0   3     4466.68     4465.86     56.07 o 
   1   0   3     1402.50     1432.10     21.94 o 
   2   0   3      946.14      843.41     17.87 o 
   3   0   3     2409.72     2230.13     33.49 o 
   4   0   3     2423.80     2192.68     34.32 o 
   5   0   3       37.51       64.50      5.90 o 
   6   0   3      743.08      765.74     36.82 o 
   7   0   3      655.52      691.28     18.48 o 
   8   0   3     2693.09     2591.18     77.62 o 
   9   0   3      289.32      285.31     22.84 o 
  10   0   3      131.41      141.07     18.81 o 
  11   0   3      728.15      729.01     36.72 o 
 -14   1   3        1.83       -0.83      6.97 o 
 -13   1   3      499.99      488.37     39.98 o 
 -12   1   3     2150.93     2136.91     50.44 o 
 -11   1   3     2771.94     2657.22     67.72 o 
 -10   1   3      116.97       95.21     10.71 o 
  -9   1   3     2526.84     2511.78     48.29 o 
  -8   1   3     7649.50     8000.23    119.52 o 
  -7   1   3     1849.94     1644.92     32.73 o 
  -6   1   3      355.99      314.00     12.39 o 
  -5   1   3     1453.80     1360.99     31.51 o 
  -4   1   3    22935.24    23279.10    273.54 o 
  -3   1   3      889.43      835.39     13.69 o 
  -2   1   3    21492.65    21543.93    252.55 o 
  -1   1   3     2961.80     3146.85     46.68 o 
   0   1   3     5900.37     5898.40     72.95 o 
   1   1   3    11107.37    11378.33    137.29 o 
   2   1   3     4946.87     5375.95     69.28 o 
   3   1   3      667.98      832.24     16.58 o 
   4   1   3      407.95      382.84     21.58 o 
   5   1   3     6100.11     6205.08     82.90 o 
   6   1   3      319.31      334.73     15.73 o 
   7   1   3      221.92      211.58     17.98 o 
   8   1   3      207.29      202.56     19.40 o 
   9   1   3      576.99      579.88     30.01 o 
  10   1   3        0.37      -10.14     10.15 o 
  11   1   3        0.41      -12.04     10.15 o 
 -14   2   3     2108.86     2219.90     53.93 o 
 -13   2   3     1152.28     1068.45     33.35 o 
 -12   2   3      351.48      340.47     19.10 o 
 -11   2   3     2271.23     2151.88     46.85 o 
 -10   2   3     5696.20     5803.23     94.76 o 
  -9   2   3     3829.17     3928.60     67.35 o 
  -8   2   3      243.47      209.69     12.39 o 
  -7   2   3        6.15       35.26     19.86 o 
  -6   2   3      572.86      419.30     18.50 o 
  -5   2   3    10427.98    10577.49    128.46 o 
  -4   2   3     1423.15     1674.12     24.52 o 
  -3   2   3     9575.80    10137.53    121.91 o 
  -2   2   3      201.52      203.08      5.91 o 
  -1   2   3     7408.37     7662.56     93.11 o 
   0   2   3        2.19       18.09      5.55 o 
   1   2   3      254.14      266.59      7.83 o 
   2   2   3       31.80       56.52      8.03 o 
   3   2   3       20.64       41.22      4.15 o 
   4   2   3      517.18      514.41     13.27 o 
   5   2   3     1590.84     1612.14     57.00 o 
   6   2   3      436.06      431.11     13.87 o 
   7   2   3       32.56       62.76      8.98 o 
   8   2   3     1011.42     1023.60     39.27 o 
   9   2   3     2542.59     2544.07     78.98 o 
  10   2   3      965.21      952.48     41.65 o 
  11   2   3       33.03       42.18     14.60 o 
 -14   3   3       41.74       48.50     10.85 o 
 -13   3   3       79.56       95.65     12.55 o 
 -12   3   3      245.58      245.39     28.17 o 
 -11   3   3     1287.21     1257.13     33.46 o 
 -10   3   3     1236.58     1175.53     30.43 o 
  -9   3   3       86.98       69.64      8.57 o 
  -8   3   3      843.22      855.77     22.34 o 
  -7   3   3       61.32       44.00      5.60 o 
  -6   3   3      442.25      474.17     13.44 o 
  -5   3   3     2051.07     2088.47     30.56 o 
  -4   3   3      771.25      791.30     14.39 o 
  -3   3   3       65.51       73.35      5.49 o 
  -2   3   3     2097.61     2247.58     35.64 o 
  -1   3   3     4508.40     4668.53     59.61 o 
   0   3   3      666.08      638.08     11.76 o 
   1   3   3       99.51      137.84      7.80 o 
   2   3   3     7745.73     8452.02    105.44 o 
   3   3   3     5680.89     5642.40     83.70 o 
   4   3   3     3625.52     3467.30     57.38 o 
   5   3   3      526.28      490.78     20.61 o 
   6   3   3      953.35      919.73     26.85 o 
   7   3   3      643.99      648.53     26.73 o 
   8   3   3     1512.26     1482.66     49.42 o 
   9   3   3      828.01      876.37     39.12 o 
  10   3   3      247.78      239.61     24.94 o 
 -15   4   3      350.99      379.83     23.32 o 
 -14   4   3       27.09       24.16      8.46 o 
 -13   4   3        5.39       -4.36      6.52 o 
 -12   4   3       69.31       59.84      9.88 o 
 -11   4   3      379.86      353.36     17.93 o 
 -10   4   3      703.27      744.51     23.33 o 
  -9   4   3       35.28       27.10      6.12 o 
  -8   4   3      183.52      174.92      6.71 o 
  -7   4   3      801.43      774.28     25.36 o 
  -6   4   3     2867.76     2855.87     40.93 o 
  -5   4   3      887.78      967.99     17.61 o 
  -4   4   3      360.38      323.11      8.84 o 
  -3   4   3     2297.35     2307.94     37.89 o 
  -2   4   3     4632.17     4624.10     60.00 o 
  -1   4   3     1806.12     1851.51     27.53 o 
   0   4   3     9819.99    10202.93    146.68 o 
   1   4   3      815.29      718.31     22.99 o 
   2   4   3     5396.85     5433.87     85.45 o 
   3   4   3      433.30      415.56     15.34 o 
   4   4   3     1335.64     1267.30     30.72 o 
   5   4   3     1846.22     1904.72     41.52 o 
   6   4   3     1806.14     1772.17     41.14 o 
   7   4   3      344.59      347.87     18.27 o 
   8   4   3       85.13       82.57     15.27 o 
   9   4   3     1715.92     1725.65     57.64 o 
  10   4   3     1264.44     1280.93     56.81 o 
 -15   5   3       24.03       32.16     12.69 o 
 -14   5   3       67.43       67.71     11.39 o 
 -13   5   3       41.04       45.83     10.04 o 
 -12   5   3      568.11      523.55     21.90 o 
 -11   5   3      308.26      285.05     16.48 o 
 -10   5   3     1832.02     1815.10     74.99 o 
  -9   5   3     2417.99     2513.14     59.68 o 
  -8   5   3     1245.15     1220.86     22.78 o 
  -7   5   3      398.48      436.40     11.79 o 
  -6   5   3    10404.95    11073.00    195.01 o 
  -5   5   3    14035.08    14318.37    173.39 o 
  -4   5   3     5847.19     5908.12     76.08 o 
  -3   5   3        2.15       14.78      3.98 o 
  -2   5   3     2219.36     2256.32     33.43 o 
  -1   5   3    11130.59    11009.22    134.93 o 
   0   5   3    14439.08    14505.92    205.86 o 
   1   5   3     1670.21     1677.11     34.21 o 
   2   5   3       79.05       77.60      8.39 o 
   3   5   3     5881.55     5345.09    202.00 o 
   4   5   3     6742.16     6510.97    271.94 o 
   5   5   3     2650.14     2663.73     53.72 o 
   6   5   3      114.29      117.73     11.85 o 
   7   5   3      244.02      255.23     24.32 o 
   8   5   3     1463.00     1358.30     82.36 o 
   9   5   3      778.91      772.74     38.37 o 
 -15   6   3     1208.63     1269.22     51.19 o 
 -14   6   3      753.07      756.83     44.77 o 
 -13   6   3       73.31       87.15     11.80 o 
 -12   6   3     1577.97     1495.73     38.60 o 
 -11   6   3     5247.48     5214.33     89.01 o 
 -10   6   3     5915.09     5894.85    102.48 o 
  -9   6   3       37.90       43.98     12.06 o 
  -8   6   3      924.49      972.69     20.26 o 
  -7   6   3    15464.12    16063.42    195.86 o 
  -6   6   3    15593.81    16030.88    194.67 o 
  -5   6   3     5430.95     5816.99     76.45 o 
  -4   6   3        3.87        8.76      2.93 o 
  -3   6   3     3187.32     3244.46     46.04 o 
  -2   6   3     8031.74     7950.21    100.69 o 
  -1   6   3     2678.13     2667.50     39.25 o 
   0   6   3      221.08      254.49     17.28 o 
   1   6   3      244.64      226.76     12.17 o 
   2   6   3     5929.23     5455.87    227.77 o 
   3   6   3      590.47      576.48     20.31 o 
   4   6   3      242.35      247.33     15.17 o 
   5   6   3       60.92       61.82      9.74 o 
   6   6   3       70.71       61.93     10.14 o 
   7   6   3       23.34       27.45     11.73 o 
   8   6   3      376.83      340.72     29.56 o 
   9   6   3      673.13      680.60     99.46 o 
 -14   7   3      329.00      323.13     27.40 o 
 -13   7   3      808.35      787.68     37.16 o 
 -12   7   3     2469.38     2327.04     66.58 o 
 -11   7   3      462.61      475.34     19.84 o 
 -10   7   3      163.73      165.63     15.21 o 
  -9   7   3      130.18      149.79     10.85 o 
  -8   7   3     2124.54     2148.84     35.84 o 
  -7   7   3      247.18      232.57      9.55 o 
  -6   7   3       54.29       67.88      7.50 o 
  -5   7   3      324.22      280.53      9.54 o 
  -4   7   3      531.27      503.83     12.96 o 
  -3   7   3     2270.67     2360.71     36.81 o 
  -2   7   3     1385.76     1493.78     26.17 o 
  -1   7   3      740.47      721.71     16.64 o 
   0   7   3     1818.71     2033.58     68.42 o 
   1   7   3      108.01      111.41     10.25 o 
   2   7   3      102.62       86.25      9.65 o 
   3   7   3     1350.96     1316.09     33.88 o 
   4   7   3      277.25      323.06     17.83 o 
   5   7   3      827.36      844.54     28.18 o 
   6   7   3       94.06      104.14     12.68 o 
   7   7   3      328.48      320.51     32.94 o 
   8   7   3      187.70      220.51     23.93 o 
 -14   8   3      428.95      424.78     41.81 o 
 -13   8   3      413.22      389.21     36.74 o 
 -12   8   3      170.93      154.15     19.40 o 
 -11   8   3      526.69      563.19     29.42 o 
 -10   8   3      472.30      488.79     26.73 o 
  -9   8   3      136.21      136.60      8.36 o 
  -8   8   3        9.41       19.07      4.35 o 
  -7   8   3     1500.07     1511.14     27.92 o 
  -6   8   3      197.76      210.22      9.19 o 
  -5   8   3       23.28       23.50      4.14 o 
  -4   8   3       46.49       51.24      5.61 o 
  -3   8   3      463.13      513.20     15.28 o 
  -2   8   3      180.32      182.72     12.50 o 
  -1   8   3     1733.71     1642.91     31.39 o 
   0   8   3     1843.31     1859.55     40.23 o 
   1   8   3      296.23      284.25     15.64 o 
   2   8   3       22.13       26.61      7.87 o 
   3   8   3     2851.82     2786.94     57.27 o 
   4   8   3     3763.27     3746.53     72.46 o 
   5   8   3      208.91      236.58     20.62 o 
   6   8   3        1.33       -7.06     10.35 o 
   7   8   3      627.01      664.36     63.56 o 
   8   8   3     1733.98     1745.09     61.96 o 
 -14   9   3      164.66      194.51     25.34 o 
 -13   9   3      436.05      427.55     54.69 o 
 -12   9   3       42.98       42.02     13.14 o 
 -11   9   3      139.78      131.96     17.80 o 
 -10   9   3      209.96      190.54     27.66 o 
  -9   9   3      249.37      253.41     14.38 o 
  -8   9   3       94.05      100.50     10.32 o 
  -7   9   3     1510.74     1374.03     33.36 o 
  -6   9   3     2800.13     2566.01    115.70 o 
  -5   9   3       33.76       30.61      4.74 o 
  -4   9   3      185.81      172.03      9.00 o 
  -3   9   3     4111.51     4215.60     86.20 o 
  -2   9   3     6817.85     6680.39    103.75 o 
  -1   9   3     2213.81     2201.00     54.81 o 
   0   9   3        0.26       -0.16      5.52 o 
   1   9   3      852.85      841.00     26.61 o 
   2   9   3     1693.37     1657.82     40.93 o 
   3   9   3     3999.79     3953.48     75.55 o 
   4   9   3       91.55      108.82     13.24 o 
   5   9   3       68.64       62.15     11.42 o 
   6   9   3      103.27      119.04     14.62 o 
   7   9   3     2023.06     2089.38     67.94 o 
 -14  10   3       32.04       39.28     14.33 o 
 -13  10   3     1063.16      996.00     53.00 o 
 -12  10   3     1678.05     1674.81     57.04 o 
 -11  10   3       82.75      111.81     17.47 o 
 -10  10   3       27.04       20.75     11.12 o 
  -9  10   3     1368.01     1346.26     35.65 o 
  -8  10   3     3129.42     3287.97     63.60 o 
  -7  10   3     4606.25     4715.78     82.76 o 
  -6  10   3       80.87      114.29     11.11 o 
  -5  10   3     1000.40      975.85     27.08 o 
  -4  10   3     1755.31     1810.13     40.16 o 
  -3  10   3     6112.72     6137.30     84.87 o 
  -2  10   3      823.87      898.74     54.75 o 
  -1  10   3      427.42      463.31     29.07 o 
   0  10   3      315.07      319.79     17.64 o 
   1  10   3     2805.96     2747.17     57.69 o 
   2  10   3     1531.23     1504.08     53.18 o 
   3  10   3        8.52       17.63      8.72 o 
   4  10   3      698.22      736.20     28.75 o 
   5  10   3      680.78      652.22     28.34 o 
   6  10   3      695.76      708.16     29.40 o 
 -13  11   3      787.44      811.40     40.47 o 
 -12  11   3       16.58       28.81     13.65 o 
 -11  11   3     1746.64     1720.85     57.30 o 
 -10  11   3     1062.59     1136.80     43.71 o 
  -9  11   3     1696.36     1645.32     41.64 o 
  -8  11   3      284.74      229.43     18.64 o 
  -7  11   3      808.06      806.92     26.61 o 
  -6  11   3     2775.01     2651.11     54.40 o 
  -5  11   3     1810.49     1699.73     40.19 o 
  -4  11   3     1756.05     1676.39     39.41 o 
  -3  11   3      131.98      123.07     16.13 o 
  -2  11   3     3714.09     3688.39     69.48 o 
  -1  11   3     3211.48     3138.47     80.33 o 
   0  11   3     1302.82     1261.74     35.53 o 
   1  11   3      204.39      210.78     16.58 o 
   2  11   3     1205.99     1171.54     35.87 o 
   3  11   3     1297.35     1291.84     38.87 o 
   4  11   3       47.66       52.64     11.36 o 
   5  11   3       43.53       45.17     11.24 o 
 -13  12   3      294.07      329.35     29.70 o 
 -12  12   3     2088.99     2021.46     66.14 o 
 -11  12   3     1823.89     1730.14     58.68 o 
 -10  12   3     1571.73     1602.72     54.19 o 
  -9  12   3       39.24       45.34      9.42 o 
  -8  12   3     1863.65     1792.56     44.46 o 
  -7  12   3     2239.54     2304.94     51.47 o 
  -6  12   3      127.59      151.14     13.91 o 
  -5  12   3       59.01       67.47     10.04 o 
  -4  12   3       24.81       14.95      9.92 o 
  -3  12   3      831.68      757.70     34.74 o 
  -2  12   3      103.24       99.48     16.26 o 
  -1  12   3       33.21       41.94     12.28 o 
   0  12   3       98.55      110.91     12.92 o 
   1  12   3       38.60       44.12     19.16 o 
   2  12   3      108.36      103.67     13.93 o 
   3  12   3      756.07      716.89     49.42 o 
   4  12   3      183.24      199.56     18.82 o 
 -12  13   3        3.93       14.39     13.10 o 
 -11  13   3        3.51        9.19     11.57 o 
 -10  13   3      186.57      146.11     21.96 o 
  -9  13   3     1119.45     1056.07     51.82 o 
  -8  13   3       44.21       40.06     11.53 o 
  -7  13   3       22.89       25.00      8.72 o 
  -6  13   3      220.81      239.50     17.24 o 
  -5  13   3       29.36       34.94     11.96 o 
  -4  13   3       58.95       57.16     14.00 o 
  -3  13   3      547.93      504.21     38.22 o 
  -2  13   3     1431.01     1367.58     50.29 o 
  -1  13   3      351.73      315.36     36.53 o 
   0  13   3      108.90      120.98     19.05 o 
   1  13   3      440.81      435.52     53.64 o 
   2  13   3     1013.33      974.73     64.20 o 
   3  13   3        6.21       16.05     13.13 o 
 -11  14   3        4.09       14.93     12.83 o 
 -10  14   3       35.03       39.48     13.09 o 
  -9  14   3      448.41      485.52     24.63 o 
  -8  14   3      189.15      196.16     17.18 o 
  -7  14   3       18.16       29.04     10.08 o 
  -6  14   3     1025.79     1047.41     44.35 o 
  -5  14   3      219.95      208.01     22.97 o 
  -4  14   3      385.98      329.33     27.30 o 
  -3  14   3        4.81       14.26     11.54 o 
  -2  14   3     1374.43     1353.05     52.50 o 
  -1  14   3      762.03      804.56     39.77 o 
   0  14   3      636.89      600.35     39.91 o 
   1  14   3       79.95       96.22     34.21 o 
 -10  15   3      148.47      130.61     26.40 o 
  -9  15   3       16.51       27.98      9.57 o 
  -8  15   3     1538.18     1572.43     71.16 o 
  -7  15   3     2536.38     2582.32    110.65 o 
  -6  15   3     1110.44     1017.96     45.38 o 
  -5  15   3       78.65       55.94     14.90 o 
  -4  15   3      499.80      467.18     33.30 o 
  -3  15   3     4141.46     4108.40    107.35 o 
  -2  15   3     1981.49     1842.97    103.47 o 
  -1  15   3       18.07       28.34     14.76 o 
   0  15   3       69.16       87.43     27.87 o 
  -7  16   3      230.23      220.31     41.60 o 
  -6  16   3       17.80       20.60     13.39 o 
  -5  16   3      211.55      195.41     39.91 o 
  -4  16   3     1196.88     1209.65     70.32 o 
  -3  16   3      399.02      431.59     34.31 o 
   1 -16   4      135.08      167.01     22.53 o 
   2 -16   4      104.06       90.95     20.48 o 
   3 -16   4     1068.80     1160.74     84.05 o 
   4 -16   4      328.43      384.98     50.89 o 
  -2 -15   4     2558.95     2676.44    223.63 o 
  -1 -15   4      317.47      348.33     30.30 o 
   0 -15   4      355.62      337.24     31.46 o 
   1 -15   4      474.92      459.65     33.15 o 
   2 -15   4     3111.88     3167.03     99.72 o 
   3 -15   4     1720.25     1788.51     50.63 o 
   4 -15   4       13.84       10.82      8.69 o 
   5 -15   4       84.73       70.25     16.86 o 
   6 -15   4     1001.90     1014.43     37.86 o 
  -4 -14   4     1434.83     1536.98    110.02 o 
  -3 -14   4     1784.28     1799.66     85.74 o 
  -2 -14   4       17.21       25.40     20.27 o 
  -1 -14   4      643.67      619.42     55.33 o 
   0 -14   4     1080.64     1079.72     46.25 o 
   1 -14   4      692.34      735.40     30.19 o 
   2 -14   4      666.97      637.61     28.09 o 
   3 -14   4      189.58      204.03     23.29 o 
   4 -14   4      525.40      529.56     29.45 o 
   5 -14   4      146.77      124.83     21.96 o 
   6 -14   4       24.93       19.90      9.90 o 
   7 -14   4      222.66      257.60     21.46 o 
   8 -14   4      846.30      830.69     34.17 o 
  -6 -13   4      605.91      616.83     35.84 o 
  -5 -13   4       35.95       62.29     17.53 o 
  -4 -13   4       40.05       36.36     18.79 o 
  -3 -13   4      455.88      513.10     32.65 o 
  -2 -13   4     1196.76     1196.21     58.92 o 
  -1 -13   4        9.03        8.88     10.40 o 
   0 -13   4      186.00      187.53     16.97 o 
   1 -13   4        3.10       11.67      8.88 o 
   2 -13   4      408.95      402.45     25.38 o 
   3 -13   4       16.34       24.06      8.85 o 
   4 -13   4        3.36       -2.56      9.56 o 
   5 -13   4        2.27       10.49      8.63 o 
   6 -13   4       66.25       76.45     13.13 o 
   7 -13   4       28.06       16.53     11.16 o 
   8 -13   4      195.78      217.03     20.59 o 
   9 -13   4       39.08       63.54     18.47 o 
  -7 -12   4      164.97      159.65     30.41 o 
  -6 -12   4      106.69      117.35     17.32 o 
  -5 -12   4      266.72      274.63     27.03 o 
  -4 -12   4       25.99       47.74     13.27 o 
  -3 -12   4      836.06      791.33     36.72 o 
  -2 -12   4       67.51       64.01     23.02 o 
  -1 -12   4       48.46       49.73     10.93 o 
   0 -12   4      668.68      667.08     26.57 o 
   1 -12   4      147.66      147.89     15.16 o 
   2 -12   4     1412.27     1388.91     39.80 o 
   3 -12   4     2252.23     2131.30     52.19 o 
   4 -12   4       50.46       41.54     10.57 o 
   5 -12   4     2061.19     1918.13     49.29 o 
   6 -12   4      983.91     1013.58     34.63 o 
   7 -12   4     2393.87     2339.35     57.19 o 
   8 -12   4      581.06      542.49     28.52 o 
   9 -12   4       33.11       59.15     17.04 o 
  10 -12   4      430.56      464.56     35.35 o 
  -8 -11   4      417.59      477.41     31.98 o 
  -7 -11   4      347.01      363.17     27.49 o 
  -6 -11   4      267.49      259.17     22.76 o 
  -5 -11   4      688.76      690.91     25.94 o 
  -4 -11   4      882.44      821.05     36.43 o 
  -3 -11   4     2051.94     2039.09     74.12 o 
  -2 -11   4      289.74      312.10     18.32 o 
  -1 -11   4     1243.23     1237.66     35.98 o 
   0 -11   4     1992.89     2010.06     73.93 o 
   1 -11   4     3914.05     3937.69    119.71 o 
   2 -11   4      732.46      696.58     26.69 o 
   3 -11   4     1800.64     1818.96     57.14 o 
   4 -11   4     3131.37     3137.09     86.29 o 
   5 -11   4     2328.08     2190.67     63.32 o 
   6 -11   4      641.12      655.53     26.67 o 
   7 -11   4       73.89       63.83     12.06 o 
   8 -11   4      548.80      564.88     26.21 o 
   9 -11   4      548.27      552.65     34.45 o 
  10 -11   4      202.60      179.39     23.45 o 
  -9 -10   4      853.39      925.72     56.17 o 
  -8 -10   4      115.90      118.25     17.43 o 
  -7 -10   4      278.70      296.87     19.02 o 
  -6 -10   4     1415.09     1403.71     38.32 o 
  -5 -10   4     1497.71     1501.84     63.81 o 
  -4 -10   4      251.74      242.78     12.66 o 
  -3 -10   4     1049.27     1050.74     24.87 o 
  -2 -10   4     2826.82     2718.88     56.13 o 
  -1 -10   4     2518.50     2476.48     70.32 o 
   0 -10   4      235.89      224.17     15.85 o 
   1 -10   4      173.63      177.14     18.86 o 
   2 -10   4     1822.58     1751.65     42.93 o 
   3 -10   4      893.62      874.44     28.34 o 
   4 -10   4      298.56      274.34     17.65 o 
   5 -10   4      492.48      472.39     21.56 o 
   6 -10   4      128.63      123.70     13.50 o 
   7 -10   4     2267.64     2179.80     52.01 o 
   8 -10   4      905.49      941.12     42.57 o 
   9 -10   4       72.00       54.31     15.52 o 
  10 -10   4       56.24       43.19     14.92 o 
  11 -10   4     1095.48     1103.81     60.61 o 
 -10  -9   4       70.56       72.45     15.49 o 
  -9  -9   4      225.50      267.04     24.95 o 
  -8  -9   4     4049.47     4016.97     97.46 o 
  -7  -9   4     1619.22     1678.63     42.19 o 
  -6  -9   4      515.21      491.17     21.34 o 
  -5  -9   4      496.51      496.90     16.58 o 
  -4  -9   4     2567.13     2603.27     66.87 o 
  -3  -9   4     7343.79     7373.02    100.59 o 
  -2  -9   4     4755.76     4612.91     67.63 o 
  -1  -9   4      505.83      502.13     20.24 o 
   0  -9   4      211.64      167.45     13.38 o 
   1  -9   4    13567.19    13416.04    374.47 o 
   2  -9   4     5095.96     4910.83     86.11 o 
   3  -9   4     1676.85     1611.94     59.59 o 
   4  -9   4       15.08       24.32      7.19 o 
   5  -9   4     3153.76     2950.40     60.36 o 
   6  -9   4     1249.60     1319.47     46.57 o 
   7  -9   4      400.91      376.58     19.89 o 
   8  -9   4       62.91       59.91     10.81 o 
   9  -9   4       81.80       69.05     16.05 o 
  10  -9   4       67.48       62.94     15.66 o 
  11  -9   4       39.99       42.87     14.78 o 
 -10  -8   4      375.64      394.33     55.54 o 
  -9  -8   4     4122.18     4161.92    100.70 o 
  -8  -8   4      912.90      877.82     37.03 o 
  -7  -8   4       30.53       29.98      8.29 o 
  -6  -8   4      678.92      677.64     24.99 o 
  -5  -8   4     1453.32     1453.22     29.57 o 
  -4  -8   4      963.20      915.34     21.87 o 
  -3  -8   4      683.19      662.71     22.86 o 
  -2  -8   4      139.20      151.51      8.92 o 
  -1  -8   4       22.12       26.68      4.58 o 
   0  -8   4      293.42      293.42     12.68 o 
   1  -8   4       35.19       48.06     10.13 o 
   2  -8   4     2475.98     2455.46     49.80 o 
   3  -8   4      347.95      367.46     16.57 o 
   4  -8   4       12.76       17.29      6.86 o 
   5  -8   4     1321.67     1231.34     33.06 o 
   6  -8   4     2327.26     2263.14     49.86 o 
   7  -8   4      199.45      207.04     16.35 o 
   8  -8   4      960.15      962.65     31.25 o 
   9  -8   4      765.69      734.90     61.45 o 
  10  -8   4      616.37      634.08     35.37 o 
  11  -8   4      594.23      609.05     37.14 o 
 -11  -7   4      117.42      131.56     21.33 o 
 -10  -7   4      426.02      437.88     29.70 o 
  -9  -7   4       35.78       27.49     11.47 o 
  -8  -7   4      304.08      340.07     32.10 o 
  -7  -7   4       52.09       56.13      6.62 o 
  -6  -7   4        2.20       -0.53      3.96 o 
  -5  -7   4        5.59       34.47     20.32 o 
  -4  -7   4      824.78      792.79     32.80 o 
  -3  -7   4      227.01      201.65     10.00 o 
  -2  -7   4      732.59      752.29     26.21 o 
  -1  -7   4        3.43       11.52      3.42 o 
   0  -7   4     2021.89     2005.11     33.03 o 
   1  -7   4      566.42      551.59     15.61 o 
   2  -7   4     1345.13     1259.61     30.70 o 
   3  -7   4     1382.00     1369.13     33.02 o 
   4  -7   4      419.52      396.39     16.68 o 
   5  -7   4      103.92       89.34     10.18 o 
   6  -7   4      383.46      335.22     26.41 o 
   7  -7   4     2173.65     2206.41     49.06 o 
   8  -7   4      456.04      450.47     21.07 o 
   9  -7   4       39.51       41.50     12.99 o 
  10  -7   4       21.36       19.97     13.10 o 
  11  -7   4     1136.48     1280.05     50.61 o 
 -12  -6   4       33.31       43.12     19.22 o 
 -11  -6   4       33.74       39.09     17.74 o 
 -10  -6   4      103.46       97.84     18.79 o 
  -9  -6   4      598.27      615.06     30.05 o 
  -8  -6   4       10.76       20.90      7.32 o 
  -7  -6   4       37.17       46.46      6.11 o 
  -6  -6   4      465.90      488.42     21.39 o 
  -5  -6   4      451.34      449.55     13.66 o 
  -4  -6   4      489.63      458.71     16.89 o 
  -3  -6   4     3387.61     3365.48     49.61 o 
  -2  -6   4     3173.41     3297.45     48.45 o 
  -1  -6   4     1181.61     1216.95     23.59 o 
   0  -6   4     1307.25     1346.55     24.04 o 
   1  -6   4    10815.58    10942.34    136.40 o 
   2  -6   4     8660.54     8835.77    112.20 o 
   3  -6   4      412.07      411.83     13.64 o 
   4  -6   4      642.68      669.64     16.94 o 
   5  -6   4     3887.48     3932.85     57.92 o 
   6  -6   4    10773.46    10572.72    205.50 o 
   7  -6   4     2279.43     2297.60     49.63 o 
   8  -6   4       15.78       19.20      7.23 o 
   9  -6   4     1667.23     1599.75    103.05 o 
  10  -6   4     3051.19     3139.11     83.32 o 
  11  -6   4     1578.36     1572.55     56.28 o 
 -12  -5   4       10.41       12.73     19.01 o 
 -11  -5   4       34.50       36.65     14.36 o 
 -10  -5   4     1697.64     1624.07     52.33 o 
  -9  -5   4     3225.11     3078.32     59.41 o 
  -8  -5   4     2755.02     2669.75     51.89 o 
  -7  -5   4       48.41       49.43      6.00 o 
  -6  -5   4     2382.18     2275.91     76.23 o 
  -5  -5   4     7040.33     6974.68     91.71 o 
  -4  -5   4    20909.40    21817.16    261.73 o 
  -3  -5   4      464.13      432.96     11.95 o 
  -2  -5   4     1288.02     1291.67     23.19 o 
  -1  -5   4    15104.02    15953.10    193.16 o 
   0  -5   4    14991.18    15150.41    183.82 o 
   1  -5   4     6137.61     6143.82     90.29 o 
   2  -5   4      277.02      313.55      9.36 o 
   3  -5   4      991.85      951.07     19.11 o 
   4  -5   4     1823.50     1613.16     28.56 o 
   5  -5   4     5318.29     5222.59     72.70 o 
   6  -5   4        8.31       10.00      5.83 o 
   7  -5   4        0.40        2.79      4.36 o 
   8  -5   4      557.45      556.68     29.26 o 
   9  -5   4      401.92      382.30     29.56 o 
  10  -5   4       24.99       25.18     22.17 o 
  11  -5   4      222.10      226.96     23.87 o 
 -13  -4   4        3.36       -5.05     10.04 o 
 -12  -4   4      228.08      247.64     32.10 o 
 -11  -4   4     1711.66     1595.08    124.38 o 
 -10  -4   4     2445.89     2369.07     50.17 o 
  -9  -4   4     1137.18     1134.37     36.15 o 
  -8  -4   4      205.20      189.76     14.30 o 
  -7  -4   4     3602.17     3578.73     63.15 o 
  -6  -4   4     3469.60     3328.44     49.05 o 
  -5  -4   4     4318.52     4441.30     61.22 o 
  -4  -4   4      336.16      325.32     10.03 o 
  -3  -4   4     3077.34     2988.96     42.82 o 
  -2  -4   4      506.29      421.58     13.74 o 
  -1  -4   4      403.40      325.83     14.32 o 
   0  -4   4     4816.51     5511.49     71.53 o 
   1  -4   4     2179.08     1990.20     30.68 o 
   2  -4   4       28.70       11.21      3.29 o 
   3  -4   4     3037.93     3169.98     46.12 o 
   4  -4   4      871.57      865.69     18.79 o 
   5  -4   4      257.03      192.91     11.83 o 
   6  -4   4     1699.34     1584.05     30.37 o 
   7  -4   4      385.69      395.57     17.62 o 
   8  -4   4      217.55      235.00     12.70 o 
   9  -4   4        3.61       13.09      8.06 o 
  10  -4   4      358.10      370.33     20.68 o 
  11  -4   4       10.90       15.20     11.83 o 
 -13  -3   4      788.67      853.59     69.05 o 
 -12  -3   4     1046.55      990.34     41.36 o 
 -11  -3   4      157.19      145.21     13.34 o 
 -10  -3   4      184.10      172.20     17.79 o 
  -9  -3   4     3575.46     3579.55     64.74 o 
  -8  -3   4     2779.15     2715.52     50.99 o 
  -7  -3   4      626.18      612.36     15.03 o 
  -6  -3   4     1029.23     1004.71     29.14 o 
  -5  -3   4     4797.90     4850.75     64.88 o 
  -4  -3   4     8917.58     9361.60    116.17 o 
  -3  -3   4     2038.50     2105.23     36.60 o 
  -2  -3   4      478.02      466.06     10.70 o 
  -1  -3   4     1122.28     1230.24     20.36 o 
   0  -3   4     7936.86     8444.22    104.61 o 
   1  -3   4     3132.68     3426.97     47.17 o 
   2  -3   4       37.26       43.68      4.26 o 
   3  -3   4        7.31       13.18      3.31 o 
   4  -3   4     1882.77     1958.64     32.60 o 
   5  -3   4       26.67       18.75      4.51 o 
   6  -3   4      228.54      220.20     11.00 o 
   7  -3   4      383.64      406.04     14.81 o 
   8  -3   4       79.10       78.36      8.44 o 
   9  -3   4      279.94      277.06     17.76 o 
  10  -3   4      839.53      889.16     30.46 o 
  11  -3   4     1064.29     1083.76     43.45 o 
 -14  -2   4     1419.39     1484.82     55.75 o 
 -13  -2   4      356.30      366.52     28.07 o 
 -12  -2   4        3.94        6.99      7.38 o 
 -11  -2   4       64.52       59.10      9.94 o 
 -10  -2   4     2155.88     2132.81     46.00 o 
  -9  -2   4      607.09      623.58     20.96 o 
  -8  -2   4       35.94       32.64      6.17 o 
  -7  -2   4      500.05      476.73     12.13 o 
  -6  -2   4        7.61       12.96      4.63 o 
  -5  -2   4      394.81      412.33     10.55 o 
  -4  -2   4       19.44       35.48      3.37 o 
  -3  -2   4      400.46      381.26      9.22 o 
  -2  -2   4      243.27      269.81      7.10 o 
  -1  -2   4       10.08       22.39      3.54 o 
   0  -2   4    10153.48    10410.56    126.66 o 
   1  -2   4     6319.85     6338.85     80.54 o 
   2  -2   4       50.11       64.59      4.92 o 
   3  -2   4     3668.71     3709.28     52.14 o 
   4  -2   4     7671.09     7775.50    100.60 o 
   5  -2   4     4472.56     4309.36     61.87 o 
   6  -2   4      443.42      413.22     14.07 o 
   7  -2   4     1345.21     1325.92     39.01 o 
   8  -2   4     1182.16     1177.61     32.25 o 
   9  -2   4     1707.05     1748.63     42.85 o 
  10  -2   4     1606.92     1654.93     53.45 o 
  11  -2   4        2.36        2.94     11.04 o 
 -14  -1   4        9.37       -5.09     10.77 o 
 -13  -1   4       14.32       26.06     11.77 o 
 -12  -1   4       80.57       86.73     11.74 o 
 -11  -1   4      118.85      125.14     12.48 o 
 -10  -1   4      498.97      509.56     19.91 o 
  -9  -1   4      128.51      156.92     13.49 o 
  -8  -1   4      232.21      213.75     12.13 o 
  -7  -1   4      114.13      104.52      5.85 o 
  -6  -1   4     2302.95     2174.84     32.74 o 
  -5  -1   4     3628.36     3422.33     46.66 o 
  -4  -1   4      230.59      249.23      9.04 o 
  -3  -1   4     4529.66     4625.56     59.10 o 
  -2  -1   4     8056.28     8145.31     99.36 o 
  -1  -1   4     8207.56     8173.14    116.95 o 
   0  -1   4      151.28      122.69      6.64 o 
   1  -1   4     4688.35     4757.73     62.02 o 
   2  -1   4     7404.90     7343.19     93.13 o 
   3  -1   4     1273.56     1117.77     21.14 o 
   4  -1   4     1607.33     1545.88     27.60 o 
   5  -1   4      348.60      371.78     12.71 o 
   6  -1   4     1181.61     1122.02     24.37 o 
   7  -1   4     2866.92     2783.66     99.73 o 
   8  -1   4     1948.91     1964.90     44.24 o 
   9  -1   4        4.39       -1.27      9.73 o 
  10  -1   4     1191.85     1262.20     46.59 o 
  11  -1   4     1494.40     1500.49     53.87 o 
 -14   0   4      254.98      233.15     18.09 o 
 -13   0   4      594.66      575.25     24.71 o 
 -12   0   4      305.43      301.81     18.37 o 
 -11   0   4     2779.98     2630.01     53.87 o 
 -10   0   4      628.77      604.46     21.48 o 
  -9   0   4     1752.88     1790.85     52.49 o 
  -8   0   4     7756.64     7789.52    351.85 o 
  -7   0   4     3537.99     3367.26     56.40 o 
  -6   0   4     1575.63     1526.20     24.15 o 
  -5   0   4     3194.88     3094.28     42.47 o 
  -4   0   4    14366.93    14435.76    172.41 o 
  -3   0   4    11559.54    11618.63    139.24 o 
  -2   0   4     1204.70     1227.87     18.97 o 
  -1   0   4      569.29      564.03     10.41 o 
   0   0   4    10197.17    10279.89    124.50 o 
   1   0   4    16411.21    16569.52    198.14 o 
   2   0   4     7539.94     8133.39    102.40 o 
   3   0   4       99.79       83.92      6.36 o 
   4   0   4     2869.52     2856.03     43.68 o 
   5   0   4     7412.55     7537.25    115.64 o 
   6   0   4     1267.91     1299.38     26.84 o 
   7   0   4      510.97      498.22     16.42 o 
   8   0   4      417.82      400.16     25.23 o 
   9   0   4     1294.09     1180.20     43.73 o 
  10   0   4      565.02      568.49     32.70 o 
  11   0   4        2.45        3.91     14.57 o 
 -14   1   4     1965.66     2045.52     50.83 o 
 -13   1   4      847.72      813.89     29.03 o 
 -12   1   4       13.32        2.52      7.66 o 
 -11   1   4     2002.58     1884.95     42.75 o 
 -10   1   4     8282.16     8311.69    127.88 o 
  -9   1   4     5331.69     5531.18     88.97 o 
  -8   1   4      974.23     1027.98     33.85 o 
  -7   1   4     2484.05     2583.52     59.44 o 
  -6   1   4     8457.89     8174.82    101.99 o 
  -5   1   4    17344.27    17226.19    205.15 o 
  -4   1   4     4107.94     4074.14     52.94 o 
  -3   1   4     2548.25     2824.21     61.14 o 
  -2   1   4     5987.96     6198.96     76.69 o 
  -1   1   4    15857.63    15743.91    186.74 o 
   0   1   4     8676.08     8608.45    105.57 o 
   1   1   4     5377.64     5817.44     74.41 o 
   2   1   4       12.47       13.99      2.99 o 
   3   1   4     1889.28     1811.86     30.23 o 
   4   1   4     2705.04     2644.59     41.27 o 
   5   1   4       38.84       52.00      6.10 o 
   6   1   4      246.08      251.72     11.42 o 
   7   1   4        5.44        9.72      6.58 o 
   8   1   4       39.39       54.46     18.37 o 
   9   1   4      612.24      579.69     31.21 o 
  10   1   4      134.29      140.10     20.28 o 
 -15   2   4     1894.49     1958.06     51.30 o 
 -14   2   4      125.37      163.17     15.98 o 
 -13   2   4        7.88       25.39      9.19 o 
 -12   2   4      795.31      840.60     34.63 o 
 -11   2   4     3122.60     2986.92     58.38 o 
 -10   2   4     1581.96     1578.62     36.40 o 
  -9   2   4       19.98        6.00      5.24 o 
  -8   2   4      347.19      350.99     13.88 o 
  -7   2   4     1289.85     1092.60     35.44 o 
  -6   2   4     7966.74     8216.96    102.62 o 
  -5   2   4     1104.08     1187.35     19.77 o 
  -4   2   4      215.52      261.82     10.05 o 
  -3   2   4     4376.11     4686.91     60.02 o 
  -2   2   4      420.27      454.81      9.83 o 
  -1   2   4     4575.85     5100.18     64.84 o 
   0   2   4     3847.96     4198.31     54.99 o 
   1   2   4     1124.16     1308.14     24.64 o 
   2   2   4     1523.14     1686.54     31.40 o 
   3   2   4     1338.77     1378.38     24.90 o 
   4   2   4     1804.50     1765.00     30.95 o 
   5   2   4       50.73       67.87     14.29 o 
   6   2   4      404.34      352.22     16.83 o 
   7   2   4       51.56       53.87      9.45 o 
   8   2   4      362.63      372.85     25.82 o 
   9   2   4      504.15      539.00     39.91 o 
  10   2   4       35.89       29.14     13.74 o 
 -15   3   4      207.40      225.61     18.90 o 
 -14   3   4      296.45      298.04     20.05 o 
 -13   3   4      867.27      827.55     28.82 o 
 -12   3   4      145.71      140.08     13.39 o 
 -11   3   4        5.49       13.46      7.04 o 
 -10   3   4     2349.72     2315.19     46.86 o 
  -9   3   4      574.65      599.64     19.54 o 
  -8   3   4      901.33      877.19     23.80 o 
  -7   3   4       93.94      122.97      6.18 o 
  -6   3   4     1565.07     1437.06     39.88 o 
  -5   3   4      267.57      283.51      8.25 o 
  -4   3   4       99.75      134.70      5.70 o 
  -3   3   4     2332.30     2523.73     35.60 o 
  -2   3   4     1047.19     1076.98     18.26 o 
  -1   3   4       74.34      110.02      5.72 o 
   0   3   4     1545.09     1634.13     28.19 o 
   1   3   4      522.52      419.87      9.97 o 
   2   3   4      208.74      193.61      7.67 o 
   3   3   4       52.62       72.81      5.49 o 
   4   3   4     1346.56     1247.44     63.75 o 
   5   3   4     5165.31     5025.45    157.79 o 
   6   3   4      571.29      545.34     29.49 o 
   7   3   4       58.71       54.56      9.70 o 
   8   3   4        6.56        7.24     11.12 o 
   9   3   4     3180.61     3238.54     86.01 o 
  10   3   4      474.35      482.08     33.29 o 
 -15   4   4      434.44      470.23     25.07 o 
 -14   4   4       41.59       54.30     10.41 o 
 -13   4   4       95.65       99.20     25.27 o 
 -12   4   4       87.09       69.19     10.47 o 
 -11   4   4      313.58      294.33     16.41 o 
 -10   4   4      254.78      223.22     13.76 o 
  -9   4   4       73.38       77.42      8.51 o 
  -8   4   4       19.77       30.87      3.13 o 
  -7   4   4       22.66       31.75      3.62 o 
  -6   4   4     5370.21     5717.77     74.62 o 
  -5   4   4     4874.52     5028.84     66.17 o 
  -4   4   4      256.82      229.24      7.53 o 
  -3   4   4        4.04       37.63     16.15 o 
  -2   4   4     1703.44     1750.35     27.12 o 
  -1   4   4    11841.95    12155.82    147.93 o 
   0   4   4     3447.84     3205.69     44.38 o 
   1   4   4     1068.12     1070.15     25.09 o 
   2   4   4      164.48      107.52     22.85 o 
   3   4   4     3545.65     3383.74     60.76 o 
   4   4   4    12520.73    12494.51    185.35 o 
   5   4   4     2541.25     2543.14     52.10 o 
   6   4   4      234.29      220.47     18.62 o 
   7   4   4      430.69      435.33     20.79 o 
   8   4   4     2972.14     2904.12     88.69 o 
   9   4   4     1765.77     1779.16     60.02 o 
 -15   5   4      315.66      327.08     21.29 o 
 -14   5   4       23.19       32.66      9.27 o 
 -13   5   4      266.75      239.21     17.39 o 
 -12   5   4      924.01      899.12     28.68 o 
 -11   5   4     3808.16     3820.26     69.87 o 
 -10   5   4      995.69      974.16     29.52 o 
  -9   5   4      238.07      259.12     18.66 o 
  -8   5   4       69.76       60.66      5.18 o 
  -7   5   4     7442.24     7571.25     97.59 o 
  -6   5   4     7743.11     7649.58     97.76 o 
  -5   5   4     5094.58     5547.02     72.96 o 
  -4   5   4      493.44      503.23     12.24 o 
  -3   5   4     8652.59     9144.98    131.67 o 
  -2   5   4    12099.32    11841.80    145.10 o 
  -1   5   4    10716.76    11226.63    138.22 o 
   0   5   4      748.91      747.72     20.32 o 
   1   5   4      962.44      901.19     29.34 o 
   2   5   4     3847.67     3748.64     65.56 o 
   3   5   4     3165.75     3044.70     57.44 o 
   4   5   4      342.53      331.67     16.88 o 
   5   5   4      346.78      351.03     18.05 o 
   6   5   4      334.48      369.41     19.83 o 
   7   5   4      563.16      566.14     68.00 o 
   8   5   4       16.01        7.87     14.57 o 
   9   5   4      467.45      373.45     30.12 o 
 -15   6   4      105.92      109.44     18.66 o 
 -14   6   4      278.70      318.30     26.70 o 
 -13   6   4     1463.20     1403.48     38.55 o 
 -12   6   4     3900.33     3810.69     71.67 o 
 -11   6   4      738.36      732.55     24.61 o 
 -10   6   4     1395.62     1307.64     32.38 o 
  -9   6   4     2954.69     2986.60     55.03 o 
  -8   6   4     2479.71     2487.60     48.65 o 
  -7   6   4     1186.53     1196.86     26.25 o 
  -6   6   4     3941.47     4213.04     58.73 o 
  -5   6   4     2655.86     2536.99     38.63 o 
  -4   6   4     4955.65     5069.09     68.00 o 
  -3   6   4     5191.17     5279.29     70.61 o 
  -2   6   4       44.03       51.54      4.57 o 
  -1   6   4     4898.55     4860.93     65.68 o 
   0   6   4     2089.97     2036.47     40.95 o 
   1   6   4     1456.33     1336.24     43.61 o 
   2   6   4      164.35      150.10     11.87 o 
   3   6   4     2360.85     2190.79     46.65 o 
   4   6   4     1397.08     1414.92     44.94 o 
   5   6   4       87.36      100.13     12.13 o 
   6   6   4      136.37      141.03     13.94 o 
   7   6   4       10.22       25.74     11.64 o 
   8   6   4      263.61      266.96     25.76 o 
 -15   7   4      879.02      843.79     42.87 o 
 -14   7   4     1159.03     1171.16     78.77 o 
 -13   7   4      427.84      428.69     46.25 o 
 -12   7   4      577.89      581.67     25.61 o 
 -11   7   4     4286.81     4230.99     75.81 o 
 -10   7   4     3957.47     3984.95     70.56 o 
  -9   7   4     2504.13     2467.36     48.15 o 
  -8   7   4       65.63       92.83      7.16 o 
  -7   7   4     6507.00     6474.45    170.26 o 
  -6   7   4     4902.81     5002.19     68.90 o 
  -5   7   4     1273.71     1273.47     24.08 o 
  -4   7   4      369.65      321.29     10.55 o 
  -3   7   4        3.99       11.20      3.31 o 
  -2   7   4     2020.53     1964.64     32.35 o 
  -1   7   4     1399.35     1355.44     74.55 o 
   0   7   4      119.07      140.57     11.13 o 
   1   7   4      854.40      825.20     32.24 o 
   2   7   4      786.35      720.30     43.85 o 
   3   7   4       33.41       28.54      7.84 o 
   4   7   4      719.62      677.61     25.03 o 
   5   7   4       75.83       78.57     11.53 o 
   6   7   4        5.16        0.69      7.45 o 
   7   7   4      208.27      223.00     25.13 o 
   8   7   4      917.93      867.61     41.95 o 
 -15   8   4      167.55      171.47     31.68 o 
 -14   8   4        3.55        4.23     12.88 o 
 -13   8   4      253.62      211.46     24.07 o 
 -12   8   4      942.21      912.68     38.35 o 
 -11   8   4      233.62      211.87     20.58 o 
 -10   8   4       69.81       58.44      9.42 o 
  -9   8   4     2953.08     2966.41     47.20 o 
  -8   8   4      134.37      164.70      9.21 o 
  -7   8   4        1.08        4.33      3.46 o 
  -6   8   4      809.55      757.22     21.87 o 
  -5   8   4       89.57      113.53     11.89 o 
  -4   8   4       43.71       61.46      5.91 o 
  -3   8   4     1267.06     1244.39     25.97 o 
  -2   8   4     3965.64     3903.72     56.68 o 
  -1   8   4     2359.75     2359.79     47.97 o 
   0   8   4      228.68      211.86     14.02 o 
   1   8   4     3040.84     3013.26     58.99 o 
   2   8   4     2616.81     2610.05     54.61 o 
   3   8   4     4386.24     4183.44     78.19 o 
   4   8   4        5.10       11.94      8.44 o 
   5   8   4      566.57      484.31     42.23 o 
   6   8   4      529.21      561.22     26.89 o 
   7   8   4     1491.08     1541.71     56.58 o 
 -14   9   4       44.91       46.53     13.87 o 
 -13   9   4       15.39        4.17     11.20 o 
 -12   9   4      456.96      421.00     31.68 o 
 -11   9   4       57.06       49.29     12.80 o 
 -10   9   4       51.29       68.32     13.29 o 
  -9   9   4     1021.85     1021.15     28.73 o 
  -8   9   4     1077.19     1100.38     23.78 o 
  -7   9   4     3210.99     3172.18     96.07 o 
  -6   9   4       13.10       14.59      4.23 o 
  -5   9   4     1384.03     1371.06     28.32 o 
  -4   9   4      952.05      970.34     29.50 o 
  -3   9   4      955.72      965.53     22.68 o 
  -2   9   4       15.70       33.51      7.13 o 
  -1   9   4     1421.06     1341.38     34.29 o 
   0   9   4     2015.63     2003.26     45.22 o 
   1   9   4      270.16      267.11     16.89 o 
   2   9   4     1444.11     1354.20     37.22 o 
   3   9   4      263.95      250.37     18.00 o 
   4   9   4     1893.43     1860.94     47.53 o 
   5   9   4      325.99      353.25     22.10 o 
   6   9   4      524.86      552.66     27.14 o 
 -14  10   4      126.69      146.72     21.31 o 
 -13  10   4      500.65      498.50     33.13 o 
 -12  10   4      235.30      186.30     21.70 o 
 -11  10   4      655.32      613.50     31.80 o 
 -10  10   4     1139.10     1126.79     42.22 o 
  -9  10   4      627.22      611.09     22.72 o 
  -8  10   4     1605.52     1563.02     38.16 o 
  -7  10   4     2845.81     2844.59     56.54 o 
  -6  10   4     5903.77     5719.89     95.67 o 
  -5  10   4     2122.85     2062.31     59.19 o 
  -4  10   4      604.27      585.55     16.88 o 
  -3  10   4      243.24      249.66     14.96 o 
  -2  10   4     5120.01     4921.15    105.72 o 
  -1  10   4     3150.49     3252.66     63.97 o 
   0  10   4     2236.86     2215.46     49.94 o 
   1  10   4      204.69      213.01     16.65 o 
   2  10   4      511.56      528.41     23.55 o 
   3  10   4     4395.05     4436.15    108.67 o 
   4  10   4      974.39      929.31     33.08 o 
   5  10   4      407.17      426.66     24.84 o 
 -13  11   4      925.77      957.44     43.75 o 
 -12  11   4     2640.99     2705.41     77.03 o 
 -11  11   4     2045.02     2009.68     62.40 o 
 -10  11   4       99.94      134.96     18.07 o 
  -9  11   4     1352.62     1311.77     36.06 o 
  -8  11   4     1776.51     1835.38     43.64 o 
  -7  11   4     8956.28     9073.38    143.89 o 
  -6  11   4      393.26      415.77     22.30 o 
  -5  11   4      261.16      253.64     16.77 o 
  -4  11   4      753.14      694.17     31.68 o 
  -3  11   4     3873.12     3710.17     75.03 o 
  -2  11   4     1173.13     1175.30     42.98 o 
  -1  11   4      172.87      176.80     15.00 o 
   0  11   4      430.01      432.60     22.43 o 
   1  11   4      334.91      335.64     20.48 o 
   2  11   4     1069.98     1108.12     35.65 o 
   3  11   4      260.04      261.12     20.07 o 
   4  11   4       26.93       26.54     10.37 o 
 -13  12   4     1337.48     1429.20     55.70 o 
 -12  12   4      160.67      264.71     26.23 o 
 -11  12   4      151.05      137.58     20.14 o 
 -10  12   4        2.13      -11.31      9.23 o 
  -9  12   4      670.39      693.51     26.13 o 
  -8  12   4     1549.83     1504.85     62.61 o 
  -7  12   4       78.84       83.94     11.33 o 
  -6  12   4        6.91        5.04      6.95 o 
  -5  12   4      437.14      453.63     27.16 o 
  -4  12   4      784.35      756.98     34.31 o 
  -3  12   4      408.64      363.92     25.90 o 
  -2  12   4      648.13      600.84     31.64 o 
  -1  12   4       40.86       54.92      9.75 o 
   0  12   4        5.25        4.13      7.56 o 
   1  12   4       15.20       26.74     10.12 o 
   2  12   4      170.47      204.02     37.83 o 
   3  12   4       33.44       26.63     10.15 o 
 -12  13   4     1010.54     1039.71     45.99 o 
 -11  13   4      336.46      392.20     29.69 o 
 -10  13   4      142.66      147.05     19.55 o 
  -9  13   4       49.36       45.28     10.45 o 
  -8  13   4      522.45      516.78     23.74 o 
  -7  13   4      357.25      332.98     29.61 o 
  -6  13   4        8.24       12.99     10.44 o 
  -5  13   4        0.41       10.63     10.14 o 
  -4  13   4      143.68      125.32     18.22 o 
  -3  13   4       97.06      103.77     16.89 o 
  -2  13   4      269.03      283.13     25.47 o 
  -1  13   4     1023.84      984.64     42.82 o 
   0  13   4       73.28       65.74     15.63 o 
   1  13   4       18.91       11.71     12.67 o 
   2  13   4      441.36      494.31     34.41 o 
 -11  14   4      104.40       91.80     22.60 o 
 -10  14   4       12.85       24.43     20.06 o 
  -9  14   4       97.08       61.28     12.33 o 
  -8  14   4     1024.86      965.30     43.84 o 
  -7  14   4     1294.44     1232.17     48.80 o 
  -6  14   4      348.54      371.11     28.38 o 
  -5  14   4       11.35       15.25     13.30 o 
  -4  14   4     1198.10     1153.44     58.07 o 
  -3  14   4     3744.82     3650.98     96.76 o 
  -2  14   4      989.84      993.79     75.81 o 
  -1  14   4       11.57        3.06     19.85 o 
   0  14   4      191.95      193.37     24.35 o 
   1  14   4     1065.77     1132.51     49.56 o 
 -10  15   4      134.20      123.40     18.96 o 
  -9  15   4     1077.58     1068.13     36.06 o 
  -8  15   4     1059.10     1140.11     48.33 o 
  -7  15   4       37.25       35.39     16.68 o 
  -6  15   4      122.55      126.37     19.68 o 
  -5  15   4      412.27      422.12     32.02 o 
  -4  15   4     1138.04     1127.48     62.30 o 
  -3  15   4      825.86      743.48     40.43 o 
  -2  15   4      234.87      242.66     27.10 o 
  -1  15   4      207.77      187.40     24.78 o 
  -7  16   4     1125.17     1168.62     73.91 o 
  -6  16   4      716.60      746.62     75.39 o 
  -5  16   4      679.01      660.46     38.66 o 
  -2 -15   5       19.28       33.14     19.22 o 
  -1 -15   5      901.31      972.49     45.67 o 
   0 -15   5      933.11      963.66     59.13 o 
   1 -15   5      564.78      615.71     51.38 o 
   2 -15   5       22.55       31.21     10.44 o 
   3 -15   5      437.56      413.26     25.89 o 
   4 -15   5      981.06     1037.10     38.25 o 
   5 -15   5      201.20      210.46     19.68 o 
  -4 -14   5       16.70        7.18     12.53 o 
  -3 -14   5      144.23      166.14     22.37 o 
  -2 -14   5     1961.72     2116.01     77.71 o 
  -1 -14   5     1691.11     1743.05     60.47 o 
   0 -14   5       29.30       46.14     11.25 o 
   1 -14   5      195.74      215.53     19.25 o 
   2 -14   5     2577.07     2480.22     73.71 o 
   3 -14   5     1580.48     1585.52     46.62 o 
   4 -14   5       15.12       23.43     13.19 o 
   5 -14   5       53.02       81.99     13.30 o 
   6 -14   5      251.06      271.41     22.12 o 
   7 -14   5      387.35      426.95     30.85 o 
  -6 -13   5       21.81       32.11     13.10 o 
  -5 -13   5       71.15       58.55     14.33 o 
  -4 -13   5      909.29      865.00     40.72 o 
  -3 -13   5     1911.54     1964.59     64.06 o 
  -2 -13   5      114.32      107.11     17.29 o 
  -1 -13   5       16.40       14.22      8.64 o 
   0 -13   5      436.74      414.59     23.35 o 
   1 -13   5      112.78      111.19     15.26 o 
   2 -13   5      299.97      318.41     21.60 o 
   3 -13   5      239.64      212.25     31.81 o 
   4 -13   5       46.01       52.54     11.38 o 
   5 -13   5       59.92       44.65     11.28 o 
   6 -13   5       81.98       65.29     14.58 o 
   7 -13   5      733.45      698.51     30.81 o 
   8 -13   5      107.28       96.88     14.21 o 
  -7 -12   5      199.17      217.08     35.05 o 
  -6 -12   5       41.30       36.83     12.39 o 
  -5 -12   5       50.88       60.36     14.30 o 
  -4 -12   5      149.97      180.48     21.04 o 
  -3 -12   5      313.34      320.45     25.80 o 
  -2 -12   5       26.60       20.53      8.70 o 
  -1 -12   5      870.80      873.63     30.72 o 
   0 -12   5      422.30      433.70     23.00 o 
   1 -12   5      742.11      732.12     39.57 o 
   2 -12   5      912.85      965.11     33.34 o 
   3 -12   5      213.29      225.04     18.30 o 
   4 -12   5     1084.46     1092.91     35.43 o 
   5 -12   5      831.27      775.30     30.20 o 
   6 -12   5      791.32      709.35     29.70 o 
   7 -12   5       65.63       44.54     11.01 o 
   8 -12   5     1093.85     1143.17     39.07 o 
   9 -12   5      598.82      660.35     78.77 o 
  -8 -11   5      403.61      423.36     29.62 o 
  -7 -11   5       39.65       48.81     14.78 o 
  -6 -11   5      258.29      280.97     18.51 o 
  -5 -11   5      125.81      147.95     18.95 o 
  -4 -11   5       82.44      104.11     15.98 o 
  -3 -11   5      462.58      455.47     21.37 o 
  -2 -11   5     2579.11     2496.09     55.31 o 
  -1 -11   5      992.28      977.97     31.61 o 
   0 -11   5       62.06       89.65     12.33 o 
   1 -11   5      408.80      417.93     27.03 o 
   2 -11   5     1875.91     1792.01     60.42 o 
   3 -11   5     3303.44     3237.70     85.09 o 
   4 -11   5       54.44       55.29     10.98 o 
   5 -11   5       82.11       86.32     12.61 o 
   6 -11   5     1876.65     1807.45     47.74 o 
   7 -11   5     3395.63     3348.97     72.19 o 
   8 -11   5     1298.05     1338.06     41.38 o 
   9 -11   5       29.51       14.09     12.34 o 
  -9 -10   5      274.44      322.46     27.05 o 
  -8 -10   5     1724.55     1732.07     56.81 o 
  -7 -10   5     1169.44     1195.89     35.42 o 
  -6 -10   5       34.04       39.24     10.54 o 
  -5 -10   5      792.15      758.58     26.39 o 
  -4 -10   5     2336.46     2423.80     43.99 o 
  -3 -10   5     2948.42     3019.89     61.28 o 
  -2 -10   5     1775.99     1734.33     42.41 o 
  -1 -10   5      109.01      127.07     13.08 o 
   0 -10   5      153.59      153.87     14.22 o 
   1 -10   5     6988.83     7000.64    117.62 o 
   2 -10   5     3868.20     3837.91     76.07 o 
   3 -10   5       49.33       49.05      9.45 o 
   4 -10   5      247.93      246.25     17.21 o 
   5 -10   5     1704.41     1608.83     42.37 o 
   6 -10   5     1962.68     1992.26     62.10 o 
   7 -10   5      204.85      205.75     17.42 o 
   8 -10   5        7.72        3.98      8.32 o 
   9 -10   5        2.70       13.94     12.84 o 
  10 -10   5      201.12      241.85     30.62 o 
 -10  -9   5      376.34      381.10     29.62 o 
  -9  -9   5     4275.78     4313.36    104.67 o 
  -8  -9   5      994.87     1052.26     41.56 o 
  -7  -9   5       15.38       15.07      7.83 o 
  -6  -9   5     1218.64     1225.18     33.92 o 
  -5  -9   5     3289.62     3407.41     55.60 o 
  -4  -9   5     1455.97     1419.17     30.07 o 
  -3  -9   5      381.35      418.96     17.50 o 
  -2  -9   5     2913.36     2924.21     51.82 o 
  -1  -9   5       28.09       37.20      8.44 o 
   0  -9   5     3187.14     3124.32    129.07 o 
   1  -9   5     1651.45     1531.68     84.05 o 
   2  -9   5      237.46      204.09     14.69 o 
   3  -9   5      278.95      301.64     23.61 o 
   4  -9   5      997.87      952.57     32.91 o 
   5  -9   5       95.61      110.29     12.76 o 
   6  -9   5      191.04      197.74     19.23 o 
   7  -9   5     1452.23     1405.43     39.65 o 
   8  -9   5       39.99       59.71     16.86 o 
   9  -9   5       60.31       48.80     31.25 o 
  10  -9   5      159.45      159.27     22.25 o 
 -11  -8   5      192.31      210.30     36.96 o 
 -10  -8   5      653.35      647.33     34.15 o 
  -9  -8   5        7.69       -2.58      8.81 o 
  -8  -8   5      194.85      220.40     20.74 o 
  -7  -8   5     1224.94     1243.34     28.24 o 
  -6  -8   5     1360.03     1376.18     29.59 o 
  -5  -8   5      429.48      408.69     14.88 o 
  -4  -8   5      624.39      619.90     17.86 o 
  -3  -8   5     8939.00     8833.72    289.63 o 
  -2  -8   5     1623.90     1590.92     30.25 o 
  -1  -8   5      117.57      101.26      7.31 o 
   0  -8   5      494.75      508.17     13.80 o 
   1  -8   5     2548.79     2453.28    108.34 o 
   2  -8   5        3.93        6.08      7.21 o 
   3  -8   5       48.35       63.39      9.04 o 
   4  -8   5        7.39        6.97      6.30 o 
   5  -8   5      446.03      437.28     19.87 o 
   6  -8   5       47.70       61.61     10.25 o 
   7  -8   5        8.08       -3.74      6.53 o 
   8  -8   5       44.42       59.38     10.80 o 
   9  -8   5       23.70       17.38     19.43 o 
  10  -8   5       24.83        9.59     12.09 o 
 -11  -7   5       56.02       55.35     12.99 o 
 -10  -7   5        2.57       19.85     10.44 o 
  -9  -7   5     2387.44     2513.02     81.09 o 
  -8  -7   5      522.13      515.34     20.49 o 
  -7  -7   5      370.48      314.08     16.52 o 
  -6  -7   5       56.30       59.14      6.83 o 
  -5  -7   5       99.74      116.67      9.88 o 
  -4  -7   5      293.45      279.56     11.55 o 
  -3  -7   5      635.68      667.44     17.21 o 
  -2  -7   5        2.91        5.20      3.18 o 
  -1  -7   5      888.74      925.29     20.83 o 
   0  -7   5      113.30      114.99      6.83 o 
   1  -7   5     3371.58     3204.94    102.23 o 
   2  -7   5     2197.21     2076.09     43.85 o 
   3  -7   5       10.44       13.95      5.86 o 
   4  -7   5      733.80      723.33     30.69 o 
   5  -7   5     3715.01     3525.41     67.24 o 
   6  -7   5     3607.26     3555.19     68.82 o 
   7  -7   5     2022.30     1970.25     47.01 o 
   8  -7   5      887.55      844.87     29.46 o 
   9  -7   5      913.68      884.50     52.79 o 
  10  -7   5     2368.10     2523.32    152.89 o 
  11  -7   5     1232.95     1298.29     52.11 o 
 -12  -6   5        2.88      -11.80      9.08 o 
 -11  -6   5        3.59       -0.84      8.63 o 
 -10  -6   5        6.89       15.79      9.70 o 
  -9  -6   5      229.94      231.59     15.19 o 
  -8  -6   5     1004.86     1010.34     28.50 o 
  -7  -6   5      288.93      276.01     15.12 o 
  -6  -6   5      936.11      909.42     28.71 o 
  -5  -6   5     5066.01     5157.86     72.53 o 
  -4  -6   5     5711.96     5676.37     77.81 o 
  -3  -6   5      571.14      613.98     15.77 o 
  -2  -6   5     2971.05     2995.59     48.68 o 
  -1  -6   5     6308.24     6489.20     86.04 o 
   0  -6   5     3080.76     3020.04     45.36 o 
   1  -6   5     2326.34     2191.23     54.50 o 
   2  -6   5      408.80      364.73     12.13 o 
   3  -6   5     2382.14     2345.70     37.91 o 
   4  -6   5     4001.93     3991.28     58.54 o 
   5  -6   5     3453.82     3334.05     63.95 o 
   6  -6   5       60.10       75.33     10.48 o 
   7  -6   5      356.48      379.23     19.18 o 
   8  -6   5     1979.68     1909.60     46.54 o 
   9  -6   5      762.22      725.51     35.37 o 
  10  -6   5       50.05       44.51     14.60 o 
  11  -6   5      593.48      600.04     39.07 o 
 -12  -5   5      550.73      539.29     37.38 o 
 -11  -5   5      696.57      633.35     32.24 o 
 -10  -5   5     1038.07     1059.97     30.90 o 
  -9  -5   5     1186.57     1215.95     32.40 o 
  -8  -5   5     1710.98     1653.18     43.83 o 
  -7  -5   5     1843.25     1794.01     32.46 o 
  -6  -5   5     2523.59     2456.15     40.04 o 
  -5  -5   5     1935.72     1860.68     32.09 o 
  -4  -5   5      120.63      113.46      7.32 o 
  -3  -5   5     2795.04     2507.13     45.84 o 
  -2  -5   5     5005.67     5073.83     68.77 o 
  -1  -5   5     3067.27     2998.69     44.16 o 
   0  -5   5      144.66      130.99      6.68 o 
   1  -5   5     6212.81     6205.65     92.62 o 
   2  -5   5     7948.79     7910.29    102.34 o 
   3  -5   5     2392.41     2351.35     42.42 o 
   4  -5   5       89.00       83.75      7.08 o 
   5  -5   5     1782.44     1708.41     32.02 o 
   6  -5   5     4171.28     4125.69     62.80 o 
   7  -5   5      492.29      496.62     16.82 o 
   8  -5   5      158.49      163.53     14.35 o 
   9  -5   5       59.06       73.13     14.62 o 
  10  -5   5     1310.20     1339.00     98.41 o 
  11  -5   5      374.71      403.45     30.16 o 
 -13  -4   5     1236.34     1281.45     50.15 o 
 -12  -4   5     1075.66     1052.10     43.29 o 
 -11  -4   5       85.39       87.57     13.67 o 
 -10  -4   5      834.98      830.13     29.41 o 
  -9  -4   5     3701.17     3635.69     66.52 o 
  -8  -4   5     4193.18     3964.20     69.26 o 
  -7  -4   5      620.36      604.85     20.31 o 
  -6  -4   5       21.79       17.86      4.11 o 
  -5  -4   5     5195.97     5164.27     70.14 o 
  -4  -4   5    10701.62    10756.91    134.07 o 
  -3  -4   5     8440.18     9057.01    113.91 o 
  -2  -4   5      623.21      636.28     14.81 o 
  -1  -4   5      646.66      646.94     14.23 o 
   0  -4   5    11149.60    11351.38    140.11 o 
   1  -4   5     6115.88     6172.35     80.94 o 
   2  -4   5     1173.58     1141.97     21.89 o 
   3  -4   5      138.35      147.43      8.11 o 
   4  -4   5      866.12      852.19     19.72 o 
   5  -4   5      898.16      874.03     20.95 o 
   6  -4   5      457.49      485.98     16.02 o 
   7  -4   5       19.79       24.17      6.46 o 
   8  -4   5       12.72       10.86      5.36 o 
   9  -4   5       22.68       14.31      8.25 o 
  10  -4   5       25.21       19.31     12.37 o 
  11  -4   5      390.53      387.71     42.66 o 
 -13  -3   5      666.72      707.60     36.13 o 
 -12  -3   5        5.60        2.81      7.15 o 
 -11  -3   5      654.71      648.45     24.12 o 
 -10  -3   5     5577.30     5511.88     93.12 o 
  -9  -3   5     3417.12     3313.58     61.13 o 
  -8  -3   5        7.01       15.51      6.30 o 
  -7  -3   5       62.62       65.65      8.60 o 
  -6  -3   5     3614.76     3522.55     58.77 o 
  -5  -3   5     4426.88     4399.80     60.22 o 
  -4  -3   5      726.91      774.27     16.11 o 
  -3  -3   5      278.35      397.51     15.48 o 
  -2  -3   5      224.68      239.97      7.53 o 
  -1  -3   5      508.59      487.31     11.38 o 
   0  -3   5       76.30      108.19     18.61 o 
   1  -3   5      706.51      674.61     15.57 o 
   2  -3   5       43.09       50.38      4.92 o 
   3  -3   5       39.95       40.22      4.85 o 
   4  -3   5     1073.93     1066.21     28.71 o 
   5  -3   5     1162.33     1069.81     23.58 o 
   6  -3   5       10.97       13.22      5.91 o 
   7  -3   5      412.00      419.24     16.10 o 
   8  -3   5       99.71      110.23     12.57 o 
   9  -3   5      757.93      765.77     27.69 o 
  10  -3   5      681.96      720.05     34.03 o 
  11  -3   5        3.26        3.38     16.05 o 
 -14  -2   5       15.07       23.96     13.30 o 
 -13  -2   5      295.56      259.32     23.69 o 
 -12  -2   5       83.44      100.07     12.41 o 
 -11  -2   5      251.11      292.17     17.38 o 
 -10  -2   5       23.93       23.15      7.46 o 
  -9  -2   5      289.15      296.98     15.22 o 
  -8  -2   5       37.88       42.11      6.71 o 
  -7  -2   5       42.93       56.09      6.74 o 
  -6  -2   5      899.03     1059.06     20.17 o 
  -5  -2   5      773.85      698.55     17.03 o 
  -4  -2   5      807.29      779.45     15.45 o 
  -3  -2   5     1648.92     1760.22     26.90 o 
  -2  -2   5      735.77      776.39     14.35 o 
  -1  -2   5     8758.05     9283.07    114.35 o 
   0  -2   5      379.61      360.52      9.27 o 
   1  -2   5      615.05      595.67     14.97 o 
   2  -2   5     1062.88     1006.69     19.83 o 
   3  -2   5     2286.97     2272.20     36.51 o 
   4  -2   5     1734.96     1837.29     32.51 o 
   5  -2   5       48.67       76.63      7.40 o 
   6  -2   5     2193.76     2134.43     38.79 o 
   7  -2   5     1925.08     1921.89     37.41 o 
   8  -2   5      339.12      338.05     18.84 o 
   9  -2   5      189.30      173.47     19.68 o 
  10  -2   5     1321.58     1337.96     48.75 o 
  11  -2   5     1273.13     1398.80     76.02 o 
 -14  -1   5      943.68      941.75     41.66 o 
 -13  -1   5       22.83       30.81      9.16 o 
 -12  -1   5      402.77      346.40     19.37 o 
 -11  -1   5      354.53      347.96     18.22 o 
 -10  -1   5      437.61      417.10     18.07 o 
  -9  -1   5      126.13      117.42     10.76 o 
  -8  -1   5       12.19       12.44      5.14 o 
  -7  -1   5       86.90       97.98      5.43 o 
  -6  -1   5      282.71      265.10      8.55 o 
  -5  -1   5      776.25      774.46     15.43 o 
  -4  -1   5     3054.50     2897.62     40.40 o 
  -3  -1   5      848.98      792.04     16.01 o 
  -2  -1   5      701.42      737.20     23.94 o 
  -1  -1   5     2656.90     2663.51     44.86 o 
   0  -1   5     9895.28     9897.62    121.64 o 
   1  -1   5    12641.78    12700.28    155.05 o 
   2  -1   5        4.08        6.92      4.62 o 
   3  -1   5       65.53       95.37      6.98 o 
   4  -1   5     7199.70     7342.65     97.52 o 
   5  -1   5     7659.06     7855.40    105.02 o 
   6  -1   5     2137.25     2104.59     38.53 o 
   7  -1   5       71.70      100.13      9.75 o 
   8  -1   5      717.28      715.85     32.39 o 
   9  -1   5     3396.24     3535.02    100.52 o 
  10  -1   5     1928.26     2027.58     63.16 o 
 -14   0   5      456.26      421.23     32.31 o 
 -13   0   5       26.02       18.60      8.91 o 
 -12   0   5        3.88        5.98      7.61 o 
 -11   0   5      417.54      385.70     18.82 o 
 -10   0   5     3899.02     3803.55     68.07 o 
  -9   0   5     2999.49     2968.43     54.77 o 
  -8   0   5      768.64      810.90     22.10 o 
  -7   0   5      752.39      709.47     16.14 o 
  -6   0   5    14602.61    15023.83    181.76 o 
  -5   0   5    10838.76    10488.37    128.60 o 
  -4   0   5     8663.31     9134.65    112.14 o 
  -3   0   5     1884.95     2011.14     28.86 o 
  -2   0   5     6290.81     6404.73     94.43 o 
  -1   0   5    20097.84    20470.66    242.75 o 
   0   0   5     5968.08     5872.23     75.18 o 
   1   0   5       41.08       34.38      3.86 o 
   2   0   5     1367.46     1371.92     24.62 o 
   3   0   5     4412.38     4459.83     62.90 o 
   4   0   5     4928.91     4835.00     68.62 o 
   5   0   5       53.07       55.80      6.69 o 
   6   0   5      780.81      734.39     20.18 o 
   7   0   5        9.65       22.24      7.51 o 
   8   0   5      731.65      669.22     31.65 o 
   9   0   5        4.42      -11.42      9.94 o 
  10   0   5      467.82      477.32     51.53 o 
 -15   1   5     2285.63     2395.31     57.90 o 
 -14   1   5      118.18      126.65     14.45 o 
 -13   1   5      476.23      492.76     23.19 o 
 -12   1   5     2675.38     2581.21     54.65 o 
 -11   1   5     8312.59     8120.27    127.72 o 
 -10   1   5      911.25      946.37     27.06 o 
  -9   1   5      640.84      648.88     23.83 o 
  -8   1   5     5179.52     5383.77     85.18 o 
  -7   1   5     9996.39    10311.02    128.12 o 
  -6   1   5     4292.34     4187.45     56.35 o 
  -5   1   5      146.53      162.00      6.34 o 
  -4   1   5     5690.90     5964.61     87.27 o 
  -3   1   5     2850.70     2715.01     43.34 o 
  -2   1   5    11260.34    11815.90    127.41 o 
  -1   1   5      620.59      581.27     21.43 o 
   0   1   5     6605.42     7071.82     89.24 o 
   1   1   5     1575.86     1555.53     32.49 o 
   2   1   5     2221.98     2365.92     36.82 o 
   3   1   5     1423.48     1473.01     27.17 o 
   4   1   5      958.41     1047.06     22.80 o 
   5   1   5      787.20      741.26     25.25 o 
   6   1   5       15.97       23.52      7.31 o 
   7   1   5      163.03      163.60     21.64 o 
   8   1   5       52.14       53.90     13.57 o 
   9   1   5      379.13      345.78     27.30 o 
  10   1   5       85.22       91.88     17.77 o 
 -15   2   5      288.71      283.42     20.77 o 
 -14   2   5      902.37      902.50     44.49 o 
 -13   2   5     1002.85     1020.53     32.08 o 
 -12   2   5      696.91      708.63     25.51 o 
 -11   2   5       74.87       80.19     10.80 o 
 -10   2   5     2433.82     2415.57     48.34 o 
  -9   2   5     1947.63     1946.75    108.55 o 
  -8   2   5     2717.06     2740.75     49.50 o 
  -7   2   5      170.94      180.07     11.81 o 
  -6   2   5     1836.79     1752.61     27.85 o 
  -5   2   5     6910.31     7031.90     88.83 o 
  -4   2   5     1289.75     1192.68     29.66 o 
  -3   2   5     1396.63     1504.80     23.62 o 
  -2   2   5       20.16       36.91      3.34 o 
  -1   2   5     3436.24     3422.80     46.48 o 
   0   2   5     1040.81     1048.73     24.75 o 
   1   2   5       45.96       62.28      5.67 o 
   2   2   5       54.92       69.76      5.64 o 
   3   2   5        4.69        9.63      3.76 o 
   4   2   5      188.84      184.97      9.41 o 
   5   2   5     1824.37     1787.73     40.39 o 
   6   2   5      118.30      120.87     12.30 o 
   7   2   5       57.74       64.43     10.28 o 
   8   2   5        4.13       15.15     11.12 o 
   9   2   5     1105.52     1124.71     45.84 o 
 -15   3   5     1244.55     1341.66     40.70 o 
 -14   3   5      472.49      449.63     23.34 o 
 -13   3   5      252.13      276.28     22.43 o 
 -12   3   5      121.27      120.86     12.59 o 
 -11   3   5     1647.43     1588.03     50.96 o 
 -10   3   5      301.00      299.59     15.52 o 
  -9   3   5      197.22      172.19     11.70 o 
  -8   3   5      332.31      294.68     18.94 o 
  -7   3   5        9.65       10.00      2.74 o 
  -6   3   5      300.57      326.46      9.66 o 
  -5   3   5     1629.63     1751.15     27.92 o 
  -4   3   5     1469.23     1679.60     26.68 o 
  -3   3   5      100.61       80.41      7.92 o 
  -2   3   5      845.56      830.05     22.25 o 
  -1   3   5     9580.50    10371.37    132.59 o 
   0   3   5     4716.07     4900.24     64.96 o 
   1   3   5       69.01       83.72      4.99 o 
   2   3   5      983.14      908.33     18.36 o 
   3   3   5     3245.51     3198.73     58.39 o 
   4   3   5     5464.75     5304.02     89.05 o 
   5   3   5      439.66      414.77     19.80 o 
   6   3   5      386.49      355.32     18.97 o 
   7   3   5      317.33      332.49     19.39 o 
   8   3   5     2511.44     2638.69     74.06 o 
   9   3   5     1199.65     1307.58     50.62 o 
 -15   4   5       51.38       64.49     11.62 o 
 -14   4   5       12.73        9.22      7.73 o 
 -13   4   5        4.55       -9.13      6.09 o 
 -12   4   5        3.09        9.12      7.26 o 
 -11   4   5      994.51      954.57     28.32 o 
 -10   4   5      691.59      654.24     21.61 o 
  -9   4   5       51.88       50.62      7.45 o 
  -8   4   5      276.49      250.10     11.97 o 
  -7   4   5     4224.23     4246.79     68.66 o 
  -6   4   5     3152.04     3086.37     44.70 o 
  -5   4   5      418.50      402.81     11.01 o 
  -4   4   5     3889.79     4175.44     56.65 o 
  -3   4   5     1399.25     1308.85     22.76 o 
  -2   4   5     6802.76     6802.09     86.99 o 
  -1   4   5     3851.34     3853.99     52.90 o 
   0   4   5      382.87      388.74     10.94 o 
   1   4   5     4099.04     4074.18     56.22 o 
   2   4   5     1440.62     1285.44     43.76 o 
   3   4   5     2046.38     1966.51     42.24 o 
   4   4   5       67.04       77.85     10.38 o 
   5   4   5     2626.89     2471.18     52.59 o 
   6   4   5      871.83      899.20     29.54 o 
   7   4   5      560.07      527.19     23.64 o 
   8   4   5      181.54      147.17     20.60 o 
   9   4   5      562.69      482.97     36.96 o 
 -15   5   5       45.34       46.70     11.13 o 
 -14   5   5       76.57       93.96     12.72 o 
 -13   5   5       78.02      100.92     12.09 o 
 -12   5   5     1256.77     1237.33     34.06 o 
 -11   5   5      350.84      353.91     17.83 o 
 -10   5   5     1349.80     1335.83     32.83 o 
  -9   5   5     1543.17     1509.84     47.19 o 
  -8   5   5     2077.22     2125.95     34.81 o 
  -7   5   5     1899.99     1895.51     31.54 o 
  -6   5   5      520.04      505.36     13.23 o 
  -5   5   5     9159.73     9331.11    117.54 o 
  -4   5   5     3105.52     3037.87     44.27 o 
  -3   5   5     1723.69     1707.12     28.30 o 
  -2   5   5        0.32        5.93      2.69 o 
  -1   5   5     9625.29     9852.71    123.30 o 
   0   5   5     5300.13     5054.75     82.25 o 
   1   5   5     3341.25     3253.97     89.94 o 
   2   5   5     1283.43     1198.17     87.71 o 
   3   5   5     2880.54     2708.56     54.04 o 
   4   5   5     3787.51     3835.57     71.67 o 
   5   5   5     2698.52     2595.43     55.75 o 
   6   5   5      339.32      362.55     20.44 o 
   7   5   5      101.64      139.76     19.56 o 
   8   5   5     1117.67     1096.71     45.67 o 
 -15   6   5     1570.20     1655.38     58.39 o 
 -14   6   5      429.56      407.54     21.93 o 
 -13   6   5      282.22      265.82     17.81 o 
 -12   6   5     1024.77     1034.68     30.94 o 
 -11   6   5     4712.03     4708.70     82.12 o 
 -10   6   5     8072.86     8054.02    151.86 o 
  -9   6   5     2096.62     2085.88     53.57 o 
  -8   6   5        6.89       16.63      5.30 o 
  -7   6   5     6870.18     7178.94     94.39 o 
  -6   6   5    13637.90    13950.05    172.02 o 
  -5   6   5     3996.68     3913.79     55.64 o 
  -4   6   5       40.20       58.23      6.32 o 
  -3   6   5      395.65      350.03     12.10 o 
  -2   6   5     7607.69     7751.14    100.13 o 
  -1   6   5     4855.47     4891.63     66.81 o 
   0   6   5      466.06      389.31     21.18 o 
   1   6   5     1202.75     1125.50     33.06 o 
   2   6   5      936.18      948.45     27.78 o 
   3   6   5      610.13      572.13     22.17 o 
   4   6   5       73.70       54.12      9.56 o 
   5   6   5      422.81      374.83     20.66 o 
   6   6   5       14.23       18.41      8.82 o 
   7   6   5        2.53       -0.42      9.86 o 
   8   6   5       41.37       45.38     17.32 o 
 -15   7   5      368.65      375.81     30.39 o 
 -14   7   5      182.69      189.93     47.94 o 
 -13   7   5      684.02      635.59     24.76 o 
 -12   7   5     3158.28     3145.70     64.43 o 
 -11   7   5      868.76      884.93     27.26 o 
 -10   7   5      124.19       99.96     10.68 o 
  -9   7   5       97.23       98.96      7.48 o 
  -8   7   5     2108.46     2088.80     35.77 o 
  -7   7   5     1792.94     1714.56     72.51 o 
  -6   7   5        9.45       23.38      5.91 o 
  -5   7   5      961.47      969.08     24.43 o 
  -4   7   5        0.02       10.96      3.52 o 
  -3   7   5     1748.36     1786.31     30.78 o 
  -2   7   5      152.39      155.94      7.68 o 
  -1   7   5     2548.95     2600.92     50.92 o 
   0   7   5      193.72      195.73     13.32 o 
   1   7   5      441.80      445.86     18.84 o 
   2   7   5     1955.84     1858.72     44.39 o 
   3   7   5      827.04      785.70     27.39 o 
   4   7   5      566.50      547.46     23.36 o 
   5   7   5       70.55       74.30     12.00 o 
   6   7   5      380.35      367.62     22.31 o 
   7   7   5      233.80      278.45     27.03 o 
 -15   8   5      108.10      128.98     20.42 o 
 -14   8   5      156.91      168.74     20.93 o 
 -13   8   5      576.12      613.49     32.54 o 
 -12   8   5        8.08       18.99     11.47 o 
 -11   8   5     1919.64     1868.39     42.79 o 
 -10   8   5      697.97      660.00     22.19 o 
  -9   8   5      164.26      168.21     12.86 o 
  -8   8   5        7.87       18.45      6.48 o 
  -7   8   5     1081.56     1152.46     24.21 o 
  -6   8   5      401.53      412.72     13.29 o 
  -5   8   5      333.87      327.54     21.21 o 
  -4   8   5       46.60       58.19      5.87 o 
  -3   8   5      954.63      965.98     20.91 o 
  -2   8   5      176.36      182.53     13.32 o 
  -1   8   5       18.43       23.14      7.08 o 
   0   8   5     1406.34     1335.73     34.54 o 
   1   8   5      110.45      128.85     12.83 o 
   2   8   5      282.69      277.97     17.60 o 
   3   8   5      149.84      150.35     14.62 o 
   4   8   5     2195.81     2143.55     51.76 o 
   5   8   5      511.87      498.71     24.79 o 
   6   8   5       85.60      103.74     17.76 o 
 -14   9   5       31.07       23.35     12.69 o 
 -13   9   5       34.69       27.67     13.51 o 
 -12   9   5      207.23      207.59     21.58 o 
 -11   9   5       15.23       23.71     11.20 o 
 -10   9   5       39.65       42.56     18.37 o 
  -9   9   5      204.03      204.49     10.69 o 
  -8   9   5       13.86       20.99      4.92 o 
  -7   9   5      810.86      790.08     20.01 o 
  -6   9   5     4650.13     4631.32     67.11 o 
  -5   9   5      568.74      591.34     16.94 o 
  -4   9   5        9.27       12.72      4.32 o 
  -3   9   5     2034.55     1927.84     59.69 o 
  -2   9   5     9123.30     9147.80    142.80 o 
  -1   9   5     1607.78     1607.67     39.40 o 
   0   9   5       58.85       63.10     10.29 o 
   1   9   5      580.00      538.37     22.67 o 
   2   9   5     2273.34     2231.07     51.77 o 
   3   9   5     2633.28     2675.43     59.82 o 
   4   9   5     1307.80     1260.16     58.49 o 
   5   9   5       69.28       71.05     12.70 o 
   6   9   5      198.02      203.69     32.73 o 
 -14  10   5        2.58        9.21     11.43 o 
 -13  10   5     1358.88     1355.78     51.52 o 
 -12  10   5     3652.60     3707.45    101.36 o 
 -11  10   5     1683.42     1690.87     55.54 o 
 -10  10   5      243.18      217.51     23.23 o 
  -9  10   5     1118.45     1081.10     30.75 o 
  -8  10   5     2023.36     2040.73     45.22 o 
  -7  10   5     4869.27     4967.90     85.89 o 
  -6  10   5      810.70      785.91     35.46 o 
  -5  10   5       25.78       33.50      8.51 o 
  -4  10   5     1056.68     1101.50     30.48 o 
  -3  10   5     4882.24     4763.03     84.40 o 
  -2  10   5     3365.47     3407.52     98.44 o 
  -1  10   5      101.16      108.30     12.25 o 
   0  10   5     1121.61     1045.01     32.58 o 
   1  10   5      409.88      442.53     22.75 o 
   2  10   5     2549.84     2527.21     57.92 o 
   3  10   5        6.56       17.60      9.40 o 
   4  10   5       51.48       59.77     12.09 o 
   5  10   5       39.91       39.44     12.80 o 
 -14  11   5      832.74      870.88     42.84 o 
 -13  11   5     2090.11     2180.54     68.69 o 
 -12  11   5      830.16      774.84     37.93 o 
 -11  11   5        2.47       10.18     13.51 o 
 -10  11   5     1611.60     1561.80     62.08 o 
  -9  11   5      930.25      933.00     40.62 o 
  -8  11   5     2991.04     2939.18     59.88 o 
  -7  11   5      456.57      464.66     20.24 o 
  -6  11   5     1566.02     1508.04     37.50 o 
  -5  11   5     1394.57     1329.42     45.54 o 
  -4  11   5     4030.23     3925.80     73.58 o 
  -3  11   5       37.31       57.70     13.70 o 
  -2  11   5      632.34      638.41     51.43 o 
  -1  11   5      862.26      814.35     28.98 o 
   0  11   5     1334.43     1284.94     38.01 o 
   1  11   5      190.19      205.06     17.87 o 
   2  11   5      200.19      212.19     18.61 o 
   3  11   5     1015.06     1058.96     36.56 o 
   4  11   5      209.96      186.94     18.77 o 
 -13  12   5      100.81      137.50     21.05 o 
 -12  12   5     1068.25     1080.17     45.69 o 
 -11  12   5      908.56      925.05     40.61 o 
 -10  12   5      596.87      657.75     64.83 o 
  -9  12   5      121.45      132.48     13.69 o 
  -8  12   5     1310.78     1358.70     37.19 o 
  -7  12   5     2232.50     2204.50     50.21 o 
  -6  12   5      611.49      603.01     31.20 o 
  -5  12   5      480.81      459.16     27.65 o 
  -4  12   5       43.25       50.57     12.48 o 
  -3  12   5      986.31      947.97     39.99 o 
  -2  12   5      118.19      114.26     12.90 o 
  -1  12   5      294.15      267.16     40.46 o 
   0  12   5        3.59        8.34      8.69 o 
   1  12   5       24.89       35.72      9.61 o 
   2  12   5        6.21        9.52      8.87 o 
   3  12   5      554.75      568.82     29.15 o 
 -12  13   5      313.75      323.73     28.37 o 
 -11  13   5        3.44       -7.67     10.44 o 
 -10  13   5       59.91       72.02     14.92 o 
  -9  13   5      120.84      126.48     14.00 o 
  -8  13   5        3.36       10.63      9.24 o 
  -7  13   5      567.99      499.59     29.73 o 
  -6  13   5       63.56       45.95     12.28 o 
  -5  13   5       80.29       75.99     17.53 o 
  -4  13   5       85.57       87.58     15.98 o 
  -3  13   5      845.10      844.90     39.04 o 
  -2  13   5      539.96      515.72     38.01 o 
  -1  13   5       24.87       19.86     11.85 o 
   0  13   5      125.41      140.73     20.28 o 
   1  13   5     1143.37     1117.51     37.92 o 
 -11  14   5        7.17       -4.17     11.04 o 
 -10  14   5        4.83        8.69     12.67 o 
  -9  14   5     1986.79     1938.19     94.18 o 
  -8  14   5      349.28      358.62     28.31 o 
  -7  14   5      306.99      279.52     25.85 o 
  -6  14   5      840.22      821.53     40.54 o 
  -5  14   5      175.98      189.79     22.90 o 
  -4  14   5      741.65      698.89     36.34 o 
  -3  14   5      702.47      705.20     73.49 o 
  -2  14   5      844.66      820.29     41.50 o 
  -1  14   5      653.81      667.12     38.65 o 
   0  14   5      687.58      671.32     38.87 o 
 -10  15   5      472.08      465.00     40.54 o 
  -9  15   5       58.68       67.60     15.38 o 
  -8  15   5      614.30      595.39     35.65 o 
  -7  15   5     2259.13     2179.38     70.45 o 
  -6  15   5      403.67      413.85     31.89 o 
  -5  15   5      129.66      151.48     21.20 o 
  -4  15   5       46.30       68.33     16.65 o 
  -3  15   5     1527.78     1493.08     57.63 o 
  -2  15   5     1277.43     1416.12     81.51 o 
  -1 -15   6      495.82      512.06     35.21 o 
   0 -15   6       33.31       26.04     13.83 o 
   1 -15   6      287.53      287.11     22.28 o 
   2 -15   6     1494.25     1547.67     71.53 o 
   3 -15   6     2335.42     2418.67     73.05 o 
   4 -15   6      177.14      170.60     18.24 o 
  -4 -14   6     1723.58     1790.24    112.13 o 
  -3 -14   6     2236.33     2441.21     75.83 o 
  -2 -14   6      145.57      193.36     28.51 o 
  -1 -14   6       62.68       56.03     11.20 o 
   0 -14   6      353.16      376.93     25.13 o 
   1 -14   6      733.49      781.56     32.01 o 
   2 -14   6     1100.29     1174.60     39.37 o 
   3 -14   6      208.89      206.17     19.13 o 
   4 -14   6      250.93      279.02     29.63 o 
   5 -14   6      280.05      277.68     25.54 o 
   6 -14   6      199.99      229.95     20.54 o 
  -6 -13   6      373.76      420.30     31.05 o 
  -5 -13   6      158.32      169.03     22.08 o 
  -4 -13   6      437.48      479.73     32.09 o 
  -3 -13   6      237.15      286.44     69.05 o 
  -2 -13   6      136.45      157.90     16.10 o 
  -1 -13   6      557.98      582.87     26.17 o 
   0 -13   6       30.98       40.25     10.69 o 
   1 -13   6       16.86       24.02     10.96 o 
   2 -13   6      847.17      834.98     32.85 o 
   3 -13   6       92.34       98.07     13.72 o 
   4 -13   6      292.84      309.05     37.70 o 
   5 -13   6        3.03        2.51      8.00 o 
   6 -13   6       23.06       22.42     10.86 o 
   7 -13   6        4.53        9.94      9.62 o 
  -7 -12   6      356.84      319.29     39.70 o 
  -6 -12   6       49.23       62.04     13.40 o 
  -5 -12   6       62.35       77.90     15.08 o 
  -4 -12   6      372.11      403.56     28.51 o 
  -3 -12   6      415.58      475.75     23.75 o 
  -2 -12   6      165.12      177.10     16.26 o 
  -1 -12   6        4.04        5.16      8.11 o 
   0 -12   6        4.62        6.50      8.90 o 
   1 -12   6       34.26       28.59      8.91 o 
   2 -12   6      488.59      515.39     25.08 o 
   3 -12   6      888.01      849.54     31.33 o 
   4 -12   6      104.31       92.06     15.03 o 
   5 -12   6      100.96       82.96     12.87 o 
   6 -12   6      469.83      487.57     26.37 o 
   7 -12   6     1344.66     1340.56     42.54 o 
   8 -12   6      261.20      254.65     21.11 o 
  -8 -11   6       56.60       55.59     11.77 o 
  -7 -11   6      682.45      677.44     49.84 o 
  -6 -11   6       41.42       44.50     12.53 o 
  -5 -11   6      288.64      304.02     24.48 o 
  -4 -11   6     1485.08     1529.77    120.36 o 
  -3 -11   6     3603.63     3651.48     75.43 o 
  -2 -11   6        4.50        6.67      7.73 o 
  -1 -11   6      728.26      699.10     26.80 o 
   0 -11   6     6794.72     6816.21    117.84 o 
   1 -11   6     2461.28     2436.39     55.62 o 
   2 -11   6     2000.16     2103.99     51.34 o 
   3 -11   6        5.62       10.13      8.44 o 
   4 -11   6     1499.81     1427.58     40.87 o 
   5 -11   6     1075.34     1106.32     36.12 o 
   6 -11   6     2971.85     2933.60     66.21 o 
   7 -11   6      124.25      151.73     16.45 o 
   8 -11   6      525.89      599.20     28.13 o 
   9 -11   6     1101.27     1038.01     47.56 o 
  -9 -10   6      665.44      653.09     33.73 o 
  -8 -10   6      731.77      778.38     36.12 o 
  -7 -10   6      271.50      281.87     18.41 o 
  -6 -10   6     1349.68     1333.32     39.22 o 
  -5 -10   6     1090.04     1142.06     28.06 o 
  -4 -10   6     2152.82     2196.17     49.89 o 
  -3 -10   6       74.39       66.48     10.84 o 
  -2 -10   6     2073.15     2093.83     48.56 o 
  -1 -10   6      536.51      588.46     30.93 o 
   0 -10   6     2282.09     2364.80     72.94 o 
   1 -10   6       49.91       58.94      9.96 o 
   2 -10   6      161.05      179.94     19.52 o 
   3 -10   6     1412.48     1348.30     42.75 o 
   4 -10   6      783.51      765.73     28.01 o 
   5 -10   6      267.46      260.44     18.61 o 
   6 -10   6      250.99      266.05     19.52 o 
   7 -10   6     1841.19     1831.38     48.74 o 
   8 -10   6      487.80      468.00     25.49 o 
   9 -10   6       97.86       95.43     18.75 o 
 -10  -9   6      342.95      354.96     42.45 o 
  -9  -9   6       17.85       37.01     11.60 o 
  -8  -9   6     1105.37     1117.50     56.38 o 
  -7  -9   6     2152.88     2238.95     50.56 o 
  -6  -9   6     1284.60     1316.36     30.08 o 
  -5  -9   6      659.46      675.80     23.09 o 
  -4  -9   6      434.82      432.97     20.91 o 
  -3  -9   6     3626.59     3740.90     58.68 o 
  -2  -9   6     4869.02     4853.50     86.39 o 
  -1  -9   6      564.94      526.83     41.47 o 
   0  -9   6       54.48       59.06      9.63 o 
   1  -9   6     2911.57     2740.72     97.82 o 
   2  -9   6     4273.98     4244.85     78.57 o 
   3  -9   6      694.73      665.22     24.87 o 
   4  -9   6      124.63      118.25     12.93 o 
   5  -9   6      143.79      147.58     14.32 o 
   6  -9   6      440.77      422.24     31.83 o 
   7  -9   6       66.58       84.42     12.42 o 
   8  -9   6       54.31       48.07     11.63 o 
   9  -9   6       12.11       15.68     12.99 o 
 -11  -8   6        3.40       11.20     10.60 o 
 -10  -8   6      494.13      504.17     43.29 o 
  -9  -8   6     3503.46     3649.24     90.53 o 
  -8  -8   6     2529.58     2509.25     67.86 o 
  -7  -8   6       69.19       97.27      9.46 o 
  -6  -8   6      135.40      144.63     10.77 o 
  -5  -8   6      711.64      739.82     20.53 o 
  -4  -8   6     2654.99     2636.03     46.44 o 
  -3  -8   6       10.50       13.73      4.72 o 
  -2  -8   6       16.77       24.15      4.75 o 
  -1  -8   6      117.79      152.51     14.76 o 
   0  -8   6     1943.57     1936.71     43.56 o 
   1  -8   6      240.93      203.21     13.93 o 
   2  -8   6        6.11        0.19      5.11 o 
   3  -8   6       39.77       44.87      8.33 o 
   4  -8   6      121.27      124.74     12.73 o 
   5  -8   6      794.25      697.40     28.05 o 
   6  -8   6     1540.01     1523.74     40.84 o 
   7  -8   6      579.96      526.53     24.26 o 
   8  -8   6      122.85      116.32     13.92 o 
   9  -8   6       66.78       79.55     17.74 o 
  10  -8   6      640.64      686.78     38.96 o 
 -11  -7   6       35.28       37.57     12.07 o 
 -10  -7   6      345.56      332.75     25.83 o 
  -9  -7   6       31.64       23.38     12.46 o 
  -8  -7   6        6.38       13.71     10.40 o 
  -7  -7   6       85.39       86.11      8.55 o 
  -6  -7   6       21.50       28.77      5.94 o 
  -5  -7   6       30.04       45.86      9.88 o 
  -4  -7   6     1182.12     1144.58     24.77 o 
  -3  -7   6      368.82      343.03     15.48 o 
  -2  -7   6      148.97      149.30      8.84 o 
  -1  -7   6     1541.98     1596.36     29.59 o 
   0  -7   6      942.38      982.29     27.13 o 
   1  -7   6     1390.08     1366.65     28.63 o 
   2  -7   6      419.07      415.96     17.70 o 
   3  -7   6      428.49      427.02     18.41 o 
   4  -7   6     1422.42     1334.29     41.74 o 
   5  -7   6     1101.92     1021.37     41.94 o 
   6  -7   6      730.91      667.15     25.56 o 
   7  -7   6      658.61      640.20     26.10 o 
   8  -7   6     1046.08     1038.21     34.11 o 
   9  -7   6      568.80      594.16     34.26 o 
  10  -7   6      170.44      167.73     22.73 o 
 -12  -6   6       20.57        3.17     10.15 o 
 -11  -6   6      103.99       92.33     15.88 o 
 -10  -6   6       61.01       47.24     22.38 o 
  -9  -6   6     1329.01     1371.41     35.83 o 
  -8  -6   6      259.32      249.04     16.39 o 
  -7  -6   6       40.43       44.03      6.58 o 
  -6  -6   6       12.17       11.88      4.43 o 
  -5  -6   6      674.15      712.99     27.55 o 
  -4  -6   6      308.37      287.69     11.24 o 
  -3  -6   6     1486.58     1384.89     26.69 o 
  -2  -6   6     2285.44     2386.71     48.60 o 
  -1  -6   6     2833.94     3169.44     47.96 o 
   0  -6   6      147.92      154.83      8.11 o 
   1  -6   6     6395.87     6286.78    111.92 o 
   2  -6   6     5569.92     5595.43     77.20 o 
   3  -6   6     1006.45      974.18     21.66 o 
   4  -6   6      360.75      373.25     13.10 o 
   5  -6   6     3137.92     2975.75     59.85 o 
   6  -6   6     6050.61     6090.50    105.09 o 
   7  -6   6      645.07      631.07     37.01 o 
   8  -6   6       71.91      100.66     12.86 o 
   9  -6   6       84.06       84.15     16.52 o 
  10  -6   6     1947.74     2087.74     73.28 o 
 -13  -5   6      311.69      288.46     27.02 o 
 -12  -5   6      357.68      381.30     39.28 o 
 -11  -5   6        5.58        2.85      7.54 o 
 -10  -5   6      222.03      211.62     22.90 o 
  -9  -5   6     4081.44     4166.32     74.88 o 
  -8  -5   6     2619.61     2552.51     50.94 o 
  -7  -5   6      559.22      582.28     16.63 o 
  -6  -5   6     2180.46     2175.33     37.06 o 
  -5  -5   6    11519.71    12001.14    151.07 o 
  -4  -5   6    10742.49    10579.30    134.01 o 
  -3  -5   6     2835.71     2709.61     41.84 o 
  -2  -5   6      169.29      191.09      8.66 o 
  -1  -5   6     4171.26     4334.51     60.88 o 
   0  -5   6     6827.19     6558.06     86.63 o 
   1  -5   6     5589.09     5342.51     82.33 o 
   2  -5   6      208.16      180.18      8.82 o 
   3  -5   6      412.96      412.70     13.38 o 
   4  -5   6     1525.08     1513.32     29.62 o 
   5  -5   6     7445.75     7469.44    102.29 o 
   6  -5   6      300.24      328.58     21.64 o 
   7  -5   6       26.29       31.50      8.67 o 
   8  -5   6       10.66        6.31      6.61 o 
   9  -5   6      359.11      371.69     27.65 o 
  10  -5   6       46.88       35.84     14.00 o 
 -13  -4   6      184.09      209.81     23.00 o 
 -12  -4   6       86.13      101.76     12.15 o 
 -11  -4   6     2331.32     2290.28     51.30 o 
 -10  -4   6     4629.56     4547.69     80.92 o 
  -9  -4   6     3713.53     3731.72     67.92 o 
  -8  -4   6       52.70       71.27     11.02 o 
  -7  -4   6      474.41      474.62     14.20 o 
  -6  -4   6     5309.12     5130.66     71.15 o 
  -5  -4   6     8015.93     8057.63    104.34 o 
  -4  -4   6        7.56       21.34      3.72 o 
  -3  -4   6        1.28       32.75      7.56 o 
  -2  -4   6     1840.39     1831.33     30.03 o 
  -1  -4   6     2132.37     1868.68     30.47 o 
   0  -4   6     1666.47     1774.25     32.90 o 
   1  -4   6      445.65      395.19     11.80 o 
   2  -4   6       57.74       42.68      5.14 o 
   3  -4   6      103.54       95.85      7.37 o 
   4  -4   6     1428.80     1480.25     29.16 o 
   5  -4   6      810.83      758.85     43.83 o 
   6  -4   6      100.46      116.58     10.16 o 
   7  -4   6      216.46      221.60     13.40 o 
   8  -4   6        0.78        7.88      7.65 o 
   9  -4   6      147.98      178.39     31.68 o 
  10  -4   6     1013.44     1042.34     61.66 o 
 -14  -3   6      193.12      179.68     23.14 o 
 -13  -3   6      624.37      602.73     60.82 o 
 -12  -3   6     1217.09     1181.81     34.95 o 
 -11  -3   6      743.87      741.32     27.40 o 
 -10  -3   6        4.28        3.27      6.61 o 
  -9  -3   6      473.92      463.19     18.67 o 
  -8  -3   6     1456.17     1438.01     38.08 o 
  -7  -3   6      582.63      568.32     17.98 o 
  -6  -3   6     1276.39     1285.87     24.31 o 
  -5  -3   6      958.02      977.07     19.62 o 
  -4  -3   6     3918.74     3756.34     52.54 o 
  -3  -3   6     6170.29     6675.76     85.97 o 
  -2  -3   6     1639.62     1689.99     27.23 o 
  -1  -3   6        7.16       16.11      2.74 o 
   0  -3   6     4985.99     5294.17     70.68 o 
   1  -3   6     1226.71     1261.58     34.63 o 
   2  -3   6       10.98       13.21      3.63 o 
   3  -3   6       39.59       55.08      7.25 o 
   4  -3   6      509.47      474.11     15.04 o 
   5  -3   6      246.39      208.16     11.55 o 
   6  -3   6     1188.82     1195.00     27.69 o 
   7  -3   6       36.17       54.12      8.09 o 
   8  -3   6       61.14       70.47     11.08 o 
   9  -3   6       15.08       32.33     11.60 o 
  10  -3   6      298.21      381.60     50.47 o 
 -14  -2   6      688.29      803.93     39.25 o 
 -13  -2   6      697.30      650.67     26.14 o 
 -12  -2   6      336.08      354.13     19.94 o 
 -11  -2   6      183.36      154.77     13.62 o 
 -10  -2   6     1464.99     1419.87     35.31 o 
  -9  -2   6     1279.55     1281.00     31.84 o 
  -8  -2   6       65.80       67.89      6.10 o 
  -7  -2   6      429.03      414.54     12.09 o 
  -6  -2   6     2117.79     2178.10     34.57 o 
  -5  -2   6      361.82      372.60     17.76 o 
  -4  -2   6     1477.43     1525.68     25.16 o 
  -3  -2   6      427.66      533.62     20.97 o 
  -2  -2   6       19.28       27.96      4.60 o 
  -1  -2   6      232.44      224.99      6.88 o 
   0  -2   6     7529.46     7728.02     98.45 o 
   1  -2   6     4787.80     4884.46     66.36 o 
   2  -2   6      323.30      357.35     11.57 o 
   3  -2   6      472.40      439.44     13.77 o 
   4  -2   6     2579.97     2566.27     42.83 o 
   5  -2   6     3476.66     3456.10     83.93 o 
   6  -2   6     1323.64     1304.54     29.48 o 
   7  -2   6       32.19       28.55      7.05 o 
   8  -2   6      312.61      336.25     23.89 o 
   9  -2   6     1604.41     1668.09     91.65 o 
  10  -2   6     2500.48     2654.20     75.49 o 
 -14  -1   6        3.70       19.90      9.14 o 
 -13  -1   6      215.81      185.75     16.21 o 
 -12  -1   6        7.15        5.21      6.66 o 
 -11  -1   6      140.63      113.58     11.91 o 
 -10  -1   6      495.70      456.00     18.98 o 
  -9  -1   6      485.22      475.99     18.02 o 
  -8  -1   6       13.32       24.01      3.18 o 
  -7  -1   6     1253.29     1201.56     23.10 o 
  -6  -1   6     5322.17     5514.35     73.14 o 
  -5  -1   6    11931.05    12297.35    150.53 o 
  -4  -1   6     1438.34     1435.28     23.38 o 
  -3  -1   6     6598.44     6830.45    102.16 o 
  -2  -1   6     5619.08     5495.71     84.51 o 
  -1  -1   6    10041.27    10213.03    148.04 o 
   0  -1   6     8195.62     8279.70    104.38 o 
   1  -1   6      179.67      196.19      9.51 o 
   2  -1   6     3390.24     3370.77     49.91 o 
   3  -1   6     5410.27     5406.44     75.22 o 
   4  -1   6     5452.95     5322.49     75.78 o 
   5  -1   6      747.97      719.53     20.08 o 
   6  -1   6     1559.19     1596.37     33.46 o 
   7  -1   6      981.85     1026.80     35.06 o 
   8  -1   6     1742.08     1721.14     53.90 o 
   9  -1   6      499.70      480.87     30.30 o 
  10  -1   6      352.74      345.20     28.21 o 
 -15   0   6     1662.10     1751.43     60.31 o 
 -14   0   6      250.50      219.66     18.13 o 
 -13   0   6      101.47      117.21     13.55 o 
 -12   0   6      867.01      795.97     27.19 o 
 -11   0   6     4230.96     4037.09     73.22 o 
 -10   0   6     1297.37     1270.46     32.09 o 
  -9   0   6     1151.32     1094.02     38.96 o 
  -8   0   6     3229.00     3149.04     49.00 o 
  -7   0   6     3199.95     3232.87     46.88 o 
  -6   0   6     2466.17     2335.09     35.45 o 
  -5   0   6        3.00        7.61      2.34 o 
  -4   0   6     2670.59     2540.00     42.91 o 
  -3   0   6      650.09      462.50     21.51 o 
  -2   0   6     5977.11     6339.73     95.64 o 
  -1   0   6     1033.19     1038.83     18.04 o 
   0   0   6     4636.91     4655.75     66.40 o 
   1   0   6     3766.85     3624.20     57.91 o 
   2   0   6     2772.76     2859.43     47.49 o 
   3   0   6      724.97      735.55     18.44 o 
   4   0   6     1796.76     1791.66     38.10 o 
   5   0   6     3978.47     3956.13     61.24 o 
   6   0   6      632.10      631.70     23.02 o 
   7   0   6       36.02       32.60      8.46 o 
   8   0   6       75.07       56.15     14.00 o 
   9   0   6      936.57     1024.00     42.56 o 
 -15   1   6      296.96      278.34     27.03 o 
 -14   1   6     1587.56     1574.01     69.10 o 
 -13   1   6      469.55      502.82     22.82 o 
 -12   1   6      844.37      773.32     47.48 o 
 -11   1   6      553.71      542.65     28.66 o 
 -10   1   6     4978.06     4903.05     82.49 o 
  -9   1   6     4969.97     4961.44     81.60 o 
  -8   1   6     2129.49     2002.14     69.84 o 
  -7   1   6       87.54       97.26      6.71 o 
  -6   1   6     1119.99     1002.68     19.07 o 
  -5   1   6    19682.25    19993.88    238.64 o 
  -4   1   6     4295.34     4194.27     64.05 o 
  -3   1   6     1313.57     1332.82     25.73 o 
  -2   1   6      722.36      859.60     15.69 o 
  -1   1   6    18711.95    19482.76    232.62 o 
   0   1   6     5509.71     5318.98     70.35 o 
   1   1   6      997.23      990.30     19.88 o 
   2   1   6       54.68       70.73      6.27 o 
   3   1   6      269.41      256.05     10.89 o 
   4   1   6     1589.66     1468.32     50.84 o 
   5   1   6        4.51        4.28      6.06 o 
   6   1   6       15.53       11.20      7.33 o 
   7   1   6       96.87       97.23     12.26 o 
   8   1   6       26.21       10.01     10.65 o 
   9   1   6        1.46        8.82     12.03 o 
 -15   2   6     2744.74     2975.94     66.25 o 
 -14   2   6      377.99      394.56     22.19 o 
 -13   2   6       18.08       18.40      9.91 o 
 -12   2   6      847.43      809.57     27.19 o 
 -11   2   6     5570.50     5368.71     90.85 o 
 -10   2   6     2410.55     2404.19     48.36 o 
  -9   2   6      322.02      309.50     14.43 o 
  -8   2   6      334.73      356.21     16.81 o 
  -7   2   6     1935.04     1865.65     30.37 o 
  -6   2   6    13194.05    14000.45    170.66 o 
  -5   2   6       53.41       76.67      5.23 o 
  -4   2   6      832.49      908.56     21.00 o 
  -3   2   6      842.42      910.12     17.11 o 
  -2   2   6     2707.27     2881.70     41.14 o 
  -1   2   6     1214.22     1451.74     24.29 o 
   0   2   6      882.30      897.85     18.23 o 
   1   2   6      406.82      469.05     12.68 o 
   2   2   6      293.54      302.46     13.90 o 
   3   2   6      163.56      183.82     18.38 o 
   4   2   6     2251.10     2197.84     62.92 o 
   5   2   6      110.19      116.15     12.00 o 
   6   2   6       37.03       38.83      9.31 o 
   7   2   6      279.77      278.92     18.56 o 
   8   2   6      835.48      866.91     39.09 o 
   9   2   6      481.87      524.04     33.57 o 
 -15   3   6       13.36        6.82      8.23 o 
 -14   3   6        1.21        1.51      7.45 o 
 -13   3   6      174.14      170.62     15.18 o 
 -12   3   6      689.87      661.44     24.44 o 
 -11   3   6      218.35      220.35     14.77 o 
 -10   3   6      359.03      398.42     17.22 o 
  -9   3   6      651.65      699.13     27.84 o 
  -8   3   6      362.32      376.98     12.98 o 
  -7   3   6      401.35      411.59     11.60 o 
  -6   3   6     5562.39     5998.20     78.86 o 
  -5   3   6       53.82       88.58      5.85 o 
  -4   3   6     2953.38     3379.61     54.46 o 
  -3   3   6      632.91      647.29     15.30 o 
  -2   3   6      173.99      131.18      6.64 o 
  -1   3   6        4.05       49.02     10.49 o 
   0   3   6     1293.40     1400.31     24.65 o 
   1   3   6      728.14      679.67     37.82 o 
   2   3   6      387.60      356.84     16.88 o 
   3   3   6      647.70      563.45     35.63 o 
   4   3   6       68.88       73.73     10.07 o 
   5   3   6     1946.52     1906.68     44.68 o 
   6   3   6     1148.97     1160.38     40.57 o 
   7   3   6       51.65       48.22     11.73 o 
   8   3   6       34.99       48.49     15.15 o 
 -15   4   6      155.09      158.93     16.25 o 
 -14   4   6        0.26       10.99      9.16 o 
 -13   4   6       10.80       12.31      8.34 o 
 -12   4   6       20.94       11.34      7.59 o 
 -11   4   6      554.26      509.66     20.37 o 
 -10   4   6      310.66      300.68     18.31 o 
  -9   4   6        4.00        5.82      5.02 o 
  -8   4   6       45.73       49.65      5.14 o 
  -7   4   6      571.83      532.18     18.30 o 
  -6   4   6      262.86      223.81     10.04 o 
  -5   4   6     6050.50     6171.03     81.09 o 
  -4   4   6     1778.33     1801.48     29.60 o 
  -3   4   6        4.81       16.90      3.22 o 
  -2   4   6      585.77      573.30     13.76 o 
  -1   4   6     7368.77     7398.32     95.38 o 
   0   4   6     4865.97     4977.09     67.56 o 
   1   4   6     1697.83     1718.61     87.00 o 
   2   4   6      117.39      136.56     11.28 o 
   3   4   6     1461.02     1346.40     34.07 o 
   4   4   6     5661.66     5709.93     97.72 o 
   5   4   6     2924.70     2885.80     60.12 o 
   6   4   6      184.78      213.54     24.45 o 
   7   4   6      232.78      189.57     21.50 o 
   8   4   6     2188.77     2201.75     68.98 o 
 -15   5   6      704.90      726.81     36.15 o 
 -14   5   6      193.20      181.05     16.09 o 
 -13   5   6       49.27       27.69     10.60 o 
 -12   5   6      250.36      262.80     20.73 o 
 -11   5   6     4052.39     4070.76     73.41 o 
 -10   5   6     5756.95     5740.01     93.91 o 
  -9   5   6       40.44       55.62      7.96 o 
  -8   5   6      858.13      781.25     18.27 o 
  -7   5   6     6562.71     6628.40     88.05 o 
  -6   5   6    14146.93    14472.92    178.06 o 
  -5   5   6     3363.40     3436.81     49.91 o 
  -4   5   6       27.27       42.75      4.88 o 
  -3   5   6     2247.68     2164.69     34.63 o 
  -2   5   6    11518.69    11718.00    145.94 o 
  -1   5   6     7743.70     7852.67    186.65 o 
   0   5   6      333.68      308.65     14.62 o 
   1   5   6      429.65      420.22     17.23 o 
   2   5   6     3291.77     3113.48     62.71 o 
   3   5   6     2889.68     2769.26     56.27 o 
   4   5   6      231.74      258.03     17.06 o 
   5   5   6      554.01      510.16     27.38 o 
   6   5   6      117.91      121.74     14.26 o 
   7   5   6      327.97      364.75     28.60 o 
 -15   6   6      340.45      342.10     30.06 o 
 -14   6   6      157.13      165.33     15.64 o 
 -13   6   6     1016.38      944.39     30.61 o 
 -12   6   6     3986.22     3970.40     89.73 o 
 -11   6   6     1232.03     1215.07     32.72 o 
 -10   6   6       26.08       24.60      7.74 o 
  -9   6   6      920.05      882.77     58.02 o 
  -8   6   6     4727.69     4774.28     67.50 o 
  -7   6   6     2883.65     2805.34     43.97 o 
  -6   6   6     1256.05     1344.04     25.75 o 
  -5   6   6     2215.45     2357.97     37.96 o 
  -4   6   6      172.50      162.67      8.41 o 
  -3   6   6     4311.57     4282.13     60.59 o 
  -2   6   6      222.76      213.00      8.85 o 
  -1   6   6     2709.99     2739.21     52.51 o 
   0   6   6       91.41       98.39      9.98 o 
   1   6   6     1772.57     1680.78     41.77 o 
   2   6   6       86.13       91.34     10.65 o 
   3   6   6       29.41       42.14      9.10 o 
   4   6   6      803.14      782.26     27.87 o 
   5   6   6      122.26      123.70     13.64 o 
   6   6   6       20.27       30.15      9.90 o 
   7   6   6        8.26        2.06     10.34 o 
 -15   7   6     1509.66     1526.19     56.12 o 
 -14   7   6      811.81      760.67     44.13 o 
 -13   7   6      946.83      945.22     30.78 o 
 -12   7   6       53.48       54.50     12.35 o 
 -11   7   6     2828.93     2874.08     69.08 o 
 -10   7   6     1207.29     1237.86     31.92 o 
  -9   7   6     1563.93     1548.68     38.08 o 
  -8   7   6     1731.85     1763.23     32.44 o 
  -7   7   6      572.55      548.29     18.54 o 
  -6   7   6     5700.90     5861.44     80.44 o 
  -5   7   6     3429.23     3577.95     61.54 o 
  -4   7   6     1494.59     1491.92     27.98 o 
  -3   7   6      160.47      179.31      8.78 o 
  -2   7   6     5352.02     5319.36     73.72 o 
  -1   7   6      256.63      242.58     18.18 o 
   0   7   6       44.33       42.26      8.41 o 
   1   7   6        9.65        9.19      7.01 o 
   2   7   6       63.80       47.06      9.18 o 
   3   7   6        4.38        4.47      7.07 o 
   4   7   6      253.00      263.64     18.83 o 
   5   7   6      164.09      183.05     20.05 o 
   6   7   6       50.54       72.48     12.68 o 
 -15   8   6      264.43      294.49     27.73 o 
 -14   8   6      165.54      177.88     21.34 o 
 -13   8   6       47.27       36.41     13.51 o 
 -12   8   6     1060.39     1116.66     37.53 o 
 -11   8   6      111.64      118.17     12.24 o 
 -10   8   6      230.60      221.44     14.33 o 
  -9   8   6       53.45       67.22      7.10 o 
  -8   8   6       81.56       95.11      8.10 o 
  -7   8   6      249.21      253.90     14.65 o 
  -6   8   6     1553.64     1512.37     29.39 o 
  -5   8   6      522.56      518.40     15.65 o 
  -4   8   6       34.62       28.76      5.16 o 
  -3   8   6      940.65      922.56     20.72 o 
  -2   8   6     7653.41     7620.53    121.82 o 
  -1   8   6     2921.25     2921.42     68.37 o 
   0   8   6       58.43       49.73     12.02 o 
   1   8   6      995.72      978.45     30.71 o 
   2   8   6     1912.82     1908.87     56.86 o 
   3   8   6     2457.32     2522.01     57.26 o 
   4   8   6      696.19      685.42     34.43 o 
   5   8   6       81.51       87.87     13.13 o 
   6   8   6      190.45      234.56     20.38 o 
 -15   9   6        5.88       -5.49     16.47 o 
 -14   9   6       48.57       51.97     14.30 o 
 -13   9   6       62.92       52.95     14.62 o 
 -12   9   6     1689.89     1688.91     84.47 o 
 -11   9   6      596.11      613.58     30.56 o 
 -10   9   6       33.62       37.92      7.56 o 
  -9   9   6      450.80      454.97     15.72 o 
  -8   9   6     1551.74     1599.53     31.67 o 
  -7   9   6     2348.99     2341.43     40.77 o 
  -6   9   6      256.08      275.58     13.71 o 
  -5   9   6     1224.50     1225.04     26.33 o 
  -4   9   6      880.52      839.38     20.49 o 
  -3   9   6     1261.25     1214.81     39.26 o 
  -2   9   6     1884.30     1910.40     44.43 o 
  -1   9   6       68.38       65.14     13.36 o 
   0   9   6      551.97      547.85     23.08 o 
   1   9   6      331.66      367.98     20.65 o 
   2   9   6     1383.67     1386.28     39.80 o 
   3   9   6       22.80       19.14      9.31 o 
   4   9   6      683.85      734.21     29.90 o 
   5   9   6      465.49      491.75     26.70 o 
 -14  10   6       26.12       57.16     15.33 o 
 -13  10   6      921.91      932.57     41.66 o 
 -12  10   6      455.97      468.54     30.30 o 
 -11  10   6       28.94       18.68     11.19 o 
 -10  10   6     1316.68     1311.40     45.45 o 
  -9  10   6      650.27      678.47     24.09 o 
  -8  10   6      748.07      748.29     20.38 o 
  -7  10   6      351.13      342.65     14.02 o 
  -6  10   6     1831.96     1775.01     34.68 o 
  -5  10   6      757.88      768.27     20.37 o 
  -4  10   6      656.51      634.51     23.62 o 
  -3  10   6      545.72      525.23     21.60 o 
  -2  10   6      819.61      808.39     28.03 o 
  -1  10   6     3761.50     3785.39     74.17 o 
   0  10   6     1261.11     1213.81     46.39 o 
   1  10   6      800.44      780.57     29.25 o 
   2  10   6     1262.41     1195.83     53.00 o 
   3  10   6     2777.21     2845.11     79.41 o 
   4  10   6      721.27      751.77     30.95 o 
 -14  11   6       54.39       71.96     16.48 o 
 -13  11   6      640.75      582.87     35.24 o 
 -12  11   6     4184.29     4267.15    110.44 o 
 -11  11   6     2601.66     2692.76     74.30 o 
 -10  11   6      637.23      604.45     30.46 o 
  -9  11   6        3.91       11.81      7.43 o 
  -8  11   6     1772.78     1797.93     60.53 o 
  -7  11   6     5737.10     5797.48     99.65 o 
  -6  11   6     2509.59     2559.29     53.56 o 
  -5  11   6      497.37      489.15     33.67 o 
  -4  11   6      196.53      185.01     15.11 o 
  -3  11   6     7058.58     6757.39    115.02 o 
  -2  11   6     2312.44     2310.92     66.07 o 
  -1  11   6      113.97      127.22     14.37 o 
   0  11   6      199.77      173.52     16.86 o 
   1  11   6       65.81       64.10     11.77 o 
   2  11   6      308.39      315.09     22.07 o 
   3  11   6       86.29       85.48     16.52 o 
 -13  12   6     2190.02     2227.83     70.89 o 
 -12  12   6     1592.18     1590.93     56.26 o 
 -11  12   6      155.16      147.68     22.17 o 
 -10  12   6      109.34       87.11     15.38 o 
  -9  12   6      189.88      196.88     15.85 o 
  -8  12   6     1445.57     1486.69     61.87 o 
  -7  12   6       58.11       58.43     15.84 o 
  -6  12   6       61.75       50.68     12.56 o 
  -5  12   6       47.37       49.07     12.98 o 
  -4  12   6      207.66      212.62     21.58 o 
  -3  12   6      117.67      125.50     17.68 o 
  -2  12   6      187.42      202.93     17.25 o 
  -1  12   6        2.25       -9.90     10.00 o 
   0  12   6       16.88       15.13     13.12 o 
   1  12   6        3.15        9.07      8.56 o 
   2  12   6      503.27      544.85     28.49 o 
 -12  13   6      385.77      423.39     31.45 o 
 -11  13   6      109.18      121.42     18.66 o 
 -10  13   6      303.83      330.17     26.10 o 
  -9  13   6       14.82       16.44      8.60 o 
  -8  13   6      642.25      636.25     34.03 o 
  -7  13   6      940.09      940.49     52.79 o 
  -6  13   6      170.67      147.18     19.54 o 
  -5  13   6      162.36      151.01     19.95 o 
  -4  13   6      301.23      297.73     25.98 o 
  -3  13   6      145.44      116.40     18.03 o 
  -2  13   6      356.56      350.70     28.79 o 
  -1  13   6      129.61      184.04     27.03 o 
   0  13   6      304.01      317.38     22.15 o 
 -11  14   6        6.81        5.79     20.91 o 
 -10  14   6      134.16      120.66     19.64 o 
  -9  14   6      179.18      159.89     20.27 o 
  -8  14   6       20.87       30.58     12.42 o 
  -7  14   6     2385.55     2346.98     72.10 o 
  -6  14   6      688.38      638.63     35.83 o 
  -5  14   6       45.31       30.79     12.37 o 
  -4  14   6       55.40       62.43     23.86 o 
  -3  14   6     2397.29     2412.46    194.49 o 
  -2  14   6     1393.29     1450.90    113.40 o 
  -1  14   6       91.19      108.30     24.07 o 
  -9  15   6      952.43     1060.85     46.53 o 
  -8  15   6     2053.14     2046.46     68.59 o 
  -7  15   6      763.38      710.86     39.33 o 
  -6  15   6      209.65      208.38     24.33 o 
  -5  15   6      149.67      168.89     22.77 o 
  -4  15   6     1128.26     1114.40     49.48 o 
   0 -15   7      353.07      441.43     32.92 o 
   1 -15   7     1183.80     1234.47    116.57 o 
   2 -15   7      588.62      601.04     56.81 o 
  -3 -14   7      147.05      152.40     20.02 o 
  -2 -14   7     1316.45     1422.25     53.83 o 
  -1 -14   7      855.97      899.75     33.60 o 
   0 -14   7       55.57       53.38     11.77 o 
   1 -14   7      101.35      100.39     14.20 o 
   2 -14   7      537.92      587.17     27.91 o 
   3 -14   7      635.23      619.84     37.50 o 
   4 -14   7       28.91       38.08     16.68 o 
   5 -14   7        5.82        7.10     16.05 o 
  -5 -13   7       28.51       35.10     12.56 o 
  -4 -13   7      602.91      644.29     34.93 o 
  -3 -13   7     1425.98     1550.06     44.15 o 
  -2 -13   7      287.37      305.66     21.16 o 
  -1 -13   7       55.76       78.83     17.88 o 
   0 -13   7       20.92       29.66      9.93 o 
   1 -13   7      489.40      475.87     42.33 o 
   2 -13   7       72.36      104.62     14.12 o 
   3 -13   7       26.57       29.78     12.39 o 
   4 -13   7        5.63        9.95      7.35 o 
   5 -13   7       10.83       18.64      9.16 o 
   6 -13   7       36.81       34.54     14.36 o 
  -7 -12   7       53.66       56.59     19.85 o 
  -6 -12   7        4.71        6.39      9.70 o 
  -5 -12   7       88.19       83.60     25.55 o 
  -4 -12   7       17.67       21.67      8.77 o 
  -3 -12   7      603.69      579.63     25.73 o 
  -2 -12   7      294.73      314.97     31.08 o 
  -1 -12   7       47.80       60.28     11.46 o 
   0 -12   7     1140.36     1119.23     61.22 o 
   1 -12   7      751.59      786.02     30.14 o 
   2 -12   7      657.55      710.70     28.90 o 
   3 -12   7       20.80       48.47     10.67 o 
   4 -12   7      598.89      615.59     55.60 o 
   5 -12   7      631.42      654.62     36.24 o 
   6 -12   7     1050.33     1036.17     36.82 o 
   7 -12   7      133.25      117.98     20.19 o 
  -8 -11   7      243.30      231.02     33.37 o 
  -7 -11   7      104.58      117.38     21.12 o 
  -6 -11   7      940.99      939.11     40.00 o 
  -5 -11   7      380.36      432.79     22.39 o 
  -4 -11   7      959.11      974.95     32.46 o 
  -3 -11   7       75.27       67.20     11.76 o 
  -2 -11   7      841.92      882.85     54.79 o 
  -1 -11   7     1035.39     1048.06     49.03 o 
   0 -11   7     1126.42     1101.22     34.94 o 
   1 -11   7       18.16       12.72      8.11 o 
   2 -11   7     1540.28     1582.36     58.97 o 
   3 -11   7     2969.42     2908.95     64.15 o 
   4 -11   7      354.26      342.27     21.51 o 
   5 -11   7      224.21      217.98     18.46 o 
   6 -11   7      498.74      488.23     25.79 o 
   7 -11   7     1185.02     1267.60     40.90 o 
   8 -11   7      130.17      156.70     21.01 o 
  -9 -10   7       13.56       24.60     10.74 o 
  -8 -10   7     1326.67     1339.77     59.97 o 
  -7 -10   7     1350.00     1463.56     39.86 o 
  -6 -10   7       43.19       50.33      8.17 o 
  -5 -10   7       90.92      102.46     12.43 o 
  -4 -10   7     2829.33     2928.96     61.65 o 
  -3 -10   7     2206.69     2267.73     51.75 o 
  -2 -10   7      597.05      616.92     24.56 o 
  -1 -10   7        3.36        3.27      7.49 o 
   0 -10   7      972.03      993.30     37.34 o 
   1 -10   7     1864.70     1902.84    111.65 o 
   2 -10   7     4435.21     4359.23     83.32 o 
   3 -10   7      270.08      274.32     18.56 o 
   4 -10   7        7.84        0.89      7.21 o 
   5 -10   7     1054.65     1020.72     39.20 o 
   6 -10   7     2350.18     2332.31     56.90 o 
   7 -10   7      608.43      622.14     27.96 o 
   8 -10   7      331.27      397.88     24.35 o 
 -10  -9   7      763.83      861.20     39.50 o 
  -9  -9   7     2505.11     2584.26     74.33 o 
  -8  -9   7     1521.45     1634.13     52.57 o 
  -7  -9   7       80.70       94.01     10.08 o 
  -6  -9   7       51.75       54.21      8.27 o 
  -5  -9   7     3142.86     3284.11     68.27 o 
  -4  -9   7     4523.38     4532.00     69.37 o 
  -3  -9   7     3112.24     3086.37     62.36 o 
  -2  -9   7       10.95       17.07      7.41 o 
  -1  -9   7      374.32      379.53     18.84 o 
   0  -9   7     3710.05     3888.08     74.04 o 
   1  -9   7     1185.54     1042.43     63.69 o 
   2  -9   7       86.74       67.11     10.39 o 
   3  -9   7       14.62       36.58      8.99 o 
   4  -9   7      341.29      342.84     19.91 o 
   5  -9   7      416.81      411.67     35.47 o 
   6  -9   7      126.76      120.97     14.21 o 
   7  -9   7      104.79      125.62     14.90 o 
   8  -9   7        7.22       18.03      7.92 o 
   9  -9   7       33.92       45.12     15.63 o 
 -11  -8   7      244.71      328.80     27.59 o 
 -10  -8   7     1479.59     1531.78     52.96 o 
  -9  -8   7      145.88      148.36     18.49 o 
  -8  -8   7       49.86       70.99     10.69 o 
  -7  -8   7      685.09      706.58     21.17 o 
  -6  -8   7     2050.34     2049.92     39.24 o 
  -5  -8   7      790.62      756.10     21.17 o 
  -4  -8   7       16.16       24.52      5.56 o 
  -3  -8   7     2399.94     2316.60     40.84 o 
  -2  -8   7       77.48       81.49      8.16 o 
  -1  -8   7      589.89      590.39     34.03 o 
   0  -8   7      527.64      577.33     21.50 o 
   1  -8   7     1495.92     1320.46     46.15 o 
   2  -8   7      315.65      324.89     17.04 o 
   3  -8   7       36.28       41.03      8.44 o 
   4  -8   7        3.75        2.60      6.91 o 
   5  -8   7       22.99       12.58      7.83 o 
   6  -8   7      271.26      249.66     18.35 o 
   7  -8   7      841.83      831.39     30.94 o 
   8  -8   7      175.50      204.38     33.24 o 
   9  -8   7        0.07        5.00     10.47 o 
 -11  -7   7      402.57      403.76     37.17 o 
 -10  -7   7      276.02      289.64     23.73 o 
  -9  -7   7     1034.39     1067.10     32.21 o 
  -8  -7   7      333.18      377.09     18.82 o 
  -7  -7   7        6.81        1.57      5.51 o 
  -6  -7   7       39.31       44.56      6.75 o 
  -5  -7   7      270.88      286.67     13.23 o 
  -4  -7   7      115.70      132.76      9.22 o 
  -3  -7   7     1155.33     1161.65     25.05 o 
  -2  -7   7      311.10      321.84     12.22 o 
  -1  -7   7      258.01      263.97     15.91 o 
   0  -7   7      226.42      259.74     21.40 o 
   1  -7   7     3356.44     3248.41     61.94 o 
   2  -7   7     1497.59     1468.97     36.03 o 
   3  -7   7        8.12        7.15      5.93 o 
   4  -7   7       78.41      100.60     12.00 o 
   5  -7   7     1523.21     1490.67     72.32 o 
   6  -7   7     2743.95     2763.43     60.51 o 
   7  -7   7     1465.65     1508.66     47.89 o 
   8  -7   7       70.63       83.50     12.08 o 
   9  -7   7      165.32      199.47     39.91 o 
 -12  -6   7        2.91       -9.41      9.02 o 
 -11  -6   7       54.55       66.63     14.55 o 
 -10  -6   7      186.11      178.96     15.28 o 
  -9  -6   7     1016.94      990.17     29.97 o 
  -8  -6   7      688.31      651.72     23.07 o 
  -7  -6   7       85.90      110.90      9.26 o 
  -6  -6   7      316.84      309.45     12.81 o 
  -5  -6   7     2052.55     2009.74     82.66 o 
  -4  -6   7     5497.97     5457.47    133.88 o 
  -3  -6   7      792.20      731.11     18.25 o 
  -2  -6   7     1092.29     1132.04     39.01 o 
  -1  -6   7     2867.21     2929.02     48.79 o 
   0  -6   7     6417.55     6476.52    152.40 o 
   1  -6   7     6312.57     6236.30     85.23 o 
   2  -6   7      242.23      232.47     10.61 o 
   3  -6   7      778.96      797.29     23.69 o 
   4  -6   7     1373.00     1323.54     35.01 o 
   5  -6   7     5785.29     5789.08    101.29 o 
   6  -6   7      858.30      815.36     28.71 o 
   7  -6   7      634.00      633.41     26.39 o 
   8  -6   7      320.85      342.24     26.99 o 
   9  -6   7     1114.79     1147.28     65.04 o 
 -13  -5   7      127.86      131.97     19.38 o 
 -12  -5   7      252.42      286.52     25.38 o 
 -11  -5   7     1355.84     1309.23     36.84 o 
 -10  -5   7     2490.42     2477.99     89.27 o 
  -9  -5   7     1205.56     1171.04     32.40 o 
  -8  -5   7      411.67      412.56     14.64 o 
  -7  -5   7      778.20      802.15     20.09 o 
  -6  -5   7     2375.74     2367.79     39.98 o 
  -5  -5   7     3418.60     3489.27     52.94 o 
  -4  -5   7       41.36       38.64      5.22 o 
  -3  -5   7     2585.77     2469.93     46.76 o 
  -2  -5   7     4275.01     4246.66     60.61 o 
  -1  -5   7     3385.18     3457.28     80.14 o 
   0  -5   7     2446.64     2431.44     55.90 o 
   1  -5   7     4140.38     4145.36     60.19 o 
   2  -5   7     1664.91     1655.04     30.81 o 
   3  -5   7      261.58      253.34     11.40 o 
   4  -5   7      529.36      541.33     17.08 o 
   5  -5   7      997.07      950.21     24.20 o 
   6  -5   7     1214.86     1203.66     54.16 o 
   7  -5   7     1282.61     1282.37     37.48 o 
   8  -5   7       35.10       45.08     13.87 o 
   9  -5   7        2.86       20.80     11.93 o 
 -13  -4   7      853.82      923.57     41.06 o 
 -12  -4   7      523.31      547.30     24.47 o 
 -11  -4   7      566.05      573.25     23.44 o 
 -10  -4   7       32.86       42.38      8.98 o 
  -9  -4   7     4654.89     4376.56     77.05 o 
  -8  -4   7     2843.28     2907.15     46.98 o 
  -7  -4   7     1103.78     1079.42     23.47 o 
  -6  -4   7      216.12      218.75     10.10 o 
  -5  -4   7     2022.20     2034.09     39.02 o 
  -4  -4   7     5216.40     5001.70     68.86 o 
  -3  -4   7     5115.45     5149.37     75.36 o 
  -2  -4   7      363.91      318.58     18.29 o 
  -1  -4   7      263.35      339.33     10.68 o 
   0  -4   7     4708.76     4740.75     66.02 o 
   1  -4   7     9596.07     9366.89    206.17 o 
   2  -4   7       40.59       48.13      5.56 o 
   3  -4   7      404.19      389.11     13.62 o 
   4  -4   7     1444.12     1448.63     48.47 o 
   5  -4   7      657.67      637.74     23.71 o 
   6  -4   7        2.68       16.03      6.29 o 
   7  -4   7       33.90       31.26      7.38 o 
   8  -4   7       66.13       74.24     15.08 o 
   9  -4   7        6.42       10.56     14.78 o 
 -14  -3   7     1306.92     1260.57     69.48 o 
 -13  -3   7     1385.60     1335.13     52.14 o 
 -12  -3   7      122.58      113.16     13.16 o 
 -11  -3   7      554.73      513.05     21.96 o 
 -10  -3   7     4266.18     4294.54     77.03 o 
  -9  -3   7     8804.61     8932.08    147.41 o 
  -8  -3   7      411.47      413.11     13.17 o 
  -7  -3   7      801.75      789.63     18.70 o 
  -6  -3   7     3134.69     3051.57     78.82 o 
  -5  -3   7     4194.01     4119.26     58.31 o 
  -4  -3   7     2154.33     2162.97     34.27 o 
  -3  -3   7       30.01       38.65      4.75 o 
  -2  -3   7       36.17       42.62      5.61 o 
  -1  -3   7     1718.84     1768.24     44.74 o 
   0  -3   7      544.04      555.46     13.74 o 
   1  -3   7      515.80      456.88     18.59 o 
   2  -3   7     1086.51     1057.19     22.54 o 
   3  -3   7        9.38       13.42      4.91 o 
   4  -3   7      556.80      523.21     18.14 o 
   5  -3   7      854.54      854.87     22.90 o 
   6  -3   7      261.02      254.60     14.34 o 
   7  -3   7       17.57       20.71      6.55 o 
   8  -3   7      448.06      474.97     27.92 o 
   9  -3   7      371.66      372.31     26.26 o 
 -14  -2   7      111.47      126.08     14.89 o 
 -13  -2   7       48.35       47.57     10.28 o 
 -12  -2   7        7.62       -1.64      6.95 o 
 -11  -2   7      672.76      625.77     23.41 o 
 -10  -2   7      210.93      193.91     14.06 o 
  -9  -2   7      944.05      892.01     25.80 o 
  -8  -2   7      335.18      327.15     11.47 o 
  -7  -2   7        6.79       16.44      4.07 o 
  -6  -2   7      328.57      302.72     10.38 o 
  -5  -2   7     2567.26     2686.11     45.99 o 
  -4  -2   7     2028.45     2057.54     31.97 o 
  -3  -2   7      549.43      518.43     19.36 o 
  -2  -2   7      861.71      815.05     21.55 o 
  -1  -2   7     1471.73     1372.88     23.13 o 
   0  -2   7     4971.60     5048.70     68.52 o 
   1  -2   7      231.85      204.82      9.05 o 
   2  -2   7     1796.69     1803.79     53.95 o 
   3  -2   7     1320.62     1301.13     26.84 o 
   4  -2   7     1825.80     1803.24     34.69 o 
   5  -2   7      337.22      334.35     15.24 o 
   6  -2   7      320.23      339.91     15.92 o 
   7  -2   7      510.13      553.26     22.83 o 
   8  -2   7      348.08      346.11     25.38 o 
   9  -2   7      331.54      346.87     27.03 o 
 -14  -1   7      395.55      386.48     22.71 o 
 -13  -1   7       59.09       47.88     10.39 o 
 -12  -1   7       17.80       14.56      7.87 o 
 -11  -1   7      250.23      233.84     15.72 o 
 -10  -1   7      941.65      862.88     26.39 o 
  -9  -1   7      239.29      243.44     13.84 o 
  -8  -1   7      949.93      950.89     25.72 o 
  -7  -1   7       20.51       39.66     12.49 o 
  -6  -1   7      451.27      404.67     11.57 o 
  -5  -1   7      214.08      181.16      9.08 o 
  -4  -1   7     4147.28     4127.04     64.12 o 
  -3  -1   7     1421.68     1284.92     28.19 o 
  -2  -1   7      503.99      497.32     16.07 o 
  -1  -1   7       10.88       13.68      4.54 o 
   0  -1   7     2892.94     2682.65     40.25 o 
   1  -1   7     5913.01     5973.88     80.46 o 
   2  -1   7     2349.58     2432.47     39.96 o 
   3  -1   7      266.44      259.24     11.90 o 
   4  -1   7     1624.96     1589.89     32.00 o 
   5  -1   7     6441.76     6407.70     91.68 o 
   6  -1   7     2545.17     2622.89     55.14 o 
   7  -1   7      166.26      212.23     16.24 o 
   8  -1   7      376.94      406.15     27.62 o 
   9  -1   7     1361.00     1433.50     51.65 o 
 -15   0   7       62.36       52.91     12.07 o 
 -14   0   7      739.38      718.12     28.34 o 
 -13   0   7       26.35       37.47      9.88 o 
 -12   0   7       97.76       85.23     11.53 o 
 -11   0   7       66.81       61.60     10.09 o 
 -10   0   7     2604.48     2521.65     50.78 o 
  -9   0   7     3703.72     3734.89     65.58 o 
  -8   0   7      718.90      736.15     25.54 o 
  -7   0   7      204.28      197.28      9.34 o 
  -6   0   7     8516.42     8756.94    111.04 o 
  -5   0   7    18013.61    18507.93    222.55 o 
  -4   0   7     4219.93     4110.57     57.76 o 
  -3   0   7        8.54       21.36      6.03 o 
  -2   0   7     2423.05     2393.30     44.09 o 
  -1   0   7     8791.02     8850.03    111.57 o 
   0   0   7    11726.77    11885.54    147.64 o 
   1   0   7      326.05      317.48     11.02 o 
   2   0   7       10.57        8.11      3.81 o 
   3   0   7     3694.44     3771.44     57.54 o 
   4   0   7     5410.69     5159.33     89.12 o 
   5   0   7      618.19      606.26     22.58 o 
   6   0   7      258.06      264.19     17.22 o 
   7   0   7      122.91      125.44     13.39 o 
   8   0   7      324.02      346.06     26.50 o 
   9   0   7      143.54      173.73     21.78 o 
 -15   1   7     3429.39     3336.68     71.89 o 
 -14   1   7      343.85      379.72     21.83 o 
 -13   1   7      574.70      533.34     23.63 o 
 -12   1   7     1486.88     1430.44     37.68 o 
 -11   1   7     6379.73     6304.99    103.55 o 
 -10   1   7     3355.11     3234.02     77.28 o 
  -9   1   7      396.86      376.88     15.92 o 
  -8   1   7      719.58      736.72     18.52 o 
  -7   1   7     7573.31     7584.63     98.06 o 
  -6   1   7    13118.22    13355.71    164.08 o 
  -5   1   7     2938.78     3001.21     43.44 o 
  -4   1   7     2088.79     2228.85     33.48 o 
  -3   1   7      781.22      724.08     14.18 o 
  -2   1   7     4155.67     4044.66     55.03 o 
  -1   1   7      999.84      938.09     21.46 o 
   0   1   7       92.72       86.38      6.12 o 
   1   1   7      335.76      342.32     11.49 o 
   2   1   7       33.66       36.49      5.36 o 
   3   1   7      457.48      462.83     15.03 o 
   4   1   7      418.89      449.37     19.07 o 
   5   1   7      207.29      221.81     15.58 o 
   6   1   7        0.86        1.64      7.07 o 
   7   1   7      107.13      106.13     12.79 o 
   8   1   7      110.32      125.96     28.93 o 
 -15   2   7        7.09       10.01      9.32 o 
 -14   2   7      630.87      594.93     33.98 o 
 -13   2   7      463.25      495.82     28.67 o 
 -12   2   7     1796.34     1756.59     44.91 o 
 -11   2   7      341.85      345.71     23.05 o 
 -10   2   7     1821.17     1828.28     40.47 o 
  -9   2   7     1544.27     1588.04     35.31 o 
  -8   2   7      520.14      484.30     13.27 o 
  -7   2   7      805.82      782.72     17.35 o 
  -6   2   7     2200.12     2247.73     40.33 o 
  -5   2   7     1690.79     1520.40     29.06 o 
  -4   2   7     1219.22     1145.75     25.81 o 
  -3   2   7       97.95       94.28      5.49 o 
  -2   2   7       22.27       31.54      4.15 o 
  -1   2   7     1468.26     1367.66     32.43 o 
   0   2   7      364.44      363.52     11.32 o 
   1   2   7      138.47      143.70      8.12 o 
   2   2   7      362.82      367.51     22.88 o 
   3   2   7      740.83      691.70     22.57 o 
   4   2   7       28.06       26.17      7.97 o 
   5   2   7      157.68      146.01     13.80 o 
   6   2   7      153.48      132.73     13.82 o 
   7   2   7        2.24        4.75      7.53 o 
   8   2   7       21.96       43.36     14.03 o 
 -15   3   7     1604.84     1600.33     66.28 o 
 -14   3   7      715.23      680.25     26.81 o 
 -13   3   7      127.38      160.86     16.11 o 
 -12   3   7       22.61       15.71      7.56 o 
 -11   3   7     2121.16     2089.48     45.84 o 
 -10   3   7      934.16      929.56     26.74 o 
  -9   3   7       47.20       45.04      7.21 o 
  -8   3   7      110.26      111.49      7.18 o 
  -7   3   7     2095.84     2149.72     35.08 o 
  -6   3   7       37.29       50.59      7.96 o 
  -5   3   7      337.29      320.17     11.17 o 
  -4   3   7      743.94      824.59     17.41 o 
  -3   3   7        5.98        7.32      4.08 o 
  -2   3   7       47.65       42.13      4.57 o 
  -1   3   7     3117.16     3112.92     45.94 o 
   0   3   7     3554.00     3566.41     51.86 o 
   1   3   7        0.41        3.85      3.84 o 
   2   3   7      519.84      494.03     18.76 o 
   3   3   7      458.88      507.63     25.88 o 
   4   3   7     3702.11     3780.25     71.44 o 
   5   3   7     1585.80     1546.71     40.48 o 
   6   3   7       19.45        7.22      8.23 o 
   7   3   7      181.56      174.94     40.12 o 
   8   3   7     1231.33     1256.98     49.94 o 
 -15   4   7        7.37       13.62     10.90 o 
 -14   4   7      226.88      240.68     18.17 o 
 -13   4   7      174.45      168.39     15.28 o 
 -12   4   7       19.03       10.03      7.46 o 
 -11   4   7     1933.21     1866.83     42.42 o 
 -10   4   7     1095.83     1094.73     29.34 o 
  -9   4   7     2996.72     3016.96     76.51 o 
  -8   4   7       45.04       48.11      6.03 o 
  -7   4   7     2620.80     2688.43     42.04 o 
  -6   4   7     1916.30     1853.80     40.35 o 
  -5   4   7      766.95      760.15     17.14 o 
  -4   4   7       40.50       36.34      4.62 o 
  -3   4   7     2854.47     2888.68     45.42 o 
  -2   4   7     3734.53     3576.91     51.62 o 
  -1   4   7     8181.90     8285.88    120.86 o 
   0   4   7      351.68      358.77     15.00 o 
   1   4   7     1657.79     1592.68     36.60 o 
   2   4   7     1741.94     1641.16     38.62 o 
   3   4   7     3437.30     3358.05     78.64 o 
   4   4   7      234.38      252.89     17.34 o 
   5   4   7      254.41      264.83     18.47 o 
   6   4   7      415.08      413.88     22.92 o 
   7   4   7      869.77      881.46     41.81 o 
 -15   5   7      156.38      152.09     16.02 o 
 -14   5   7      436.70      429.36     22.65 o 
 -13   5   7      267.44      257.28     17.81 o 
 -12   5   7      834.80      888.78     40.85 o 
 -11   5   7     1255.31     1174.81     35.77 o 
 -10   5   7      475.78      424.11     28.25 o 
  -9   5   7      286.47      278.54     11.31 o 
  -8   5   7     3533.30     3576.28     73.68 o 
  -7   5   7     2400.73     2372.01     38.90 o 
  -6   5   7      160.31      153.20      8.56 o 
  -5   5   7     3110.68     3095.81     46.91 o 
  -4   5   7     5489.46     5665.31     77.10 o 
  -3   5   7     2811.90     2813.70     43.32 o 
  -2   5   7      325.49      316.08     17.56 o 
  -1   5   7     2349.47     2350.35     46.72 o 
   0   5   7     5020.96     5017.22     85.03 o 
   1   5   7      620.69      598.90     21.61 o 
   2   5   7     1292.08     1219.02     33.12 o 
   3   5   7      138.97      152.54     13.79 o 
   4   5   7     3449.87     3352.32    108.85 o 
   5   5   7      710.90      713.30     27.56 o 
   6   5   7      349.74      351.52     22.10 o 
   7   5   7       10.66        7.50     11.85 o 
 -15   6   7     1733.47     1668.23     45.57 o 
 -14   6   7      870.90      934.25     39.03 o 
 -13   6   7     1215.33     1133.77     34.13 o 
 -12   6   7       14.87        8.17      7.37 o 
 -11   6   7     5245.74     5130.92     88.28 o 
 -10   6   7     3100.06     3193.20     60.41 o 
  -9   6   7     3319.66     3305.04     51.62 o 
  -8   6   7      570.57      525.47     18.45 o 
  -7   6   7     2667.37     2639.09     80.95 o 
  -6   6   7    10866.01    11100.28    141.16 o 
  -5   6   7     6831.56     7042.47     94.01 o 
  -4   6   7     1414.31     1459.96     27.54 o 
  -3   6   7        3.62       10.20      4.33 o 
  -2   6   7     6716.21     6760.37    129.54 o 
  -1   6   7     5260.15     5226.16     88.24 o 
   0   6   7       29.97       31.71      7.62 o 
   1   6   7      146.07      142.38     12.78 o 
   2   6   7      640.65      612.16     23.39 o 
   3   6   7      222.71      271.61     18.03 o 
   4   6   7       26.67       27.00      9.16 o 
   5   6   7        6.89        0.94      8.20 o 
   6   6   7       26.73       40.26     10.38 o 
 -15   7   7      881.23      852.85     40.56 o 
 -14   7   7      188.08      182.67     16.03 o 
 -13   7   7      445.28      427.72     28.70 o 
 -12   7   7     4505.63     4673.94    102.21 o 
 -11   7   7     4623.20     4648.21     82.22 o 
 -10   7   7       21.06       25.56     18.37 o 
  -9   7   7       52.08       62.18      6.81 o 
  -8   7   7     1760.41     1775.47     33.14 o 
  -7   7   7      690.85      645.32     26.83 o 
  -6   7   7      316.37      365.99     13.17 o 
  -5   7   7       23.34       23.84      4.93 o 
  -4   7   7      687.13      724.66     18.22 o 
  -3   7   7       10.56       13.11      3.91 o 
  -2   7   7      733.22      744.27     23.98 o 
  -1   7   7      904.47      927.60     27.93 o 
   0   7   7       29.11       25.73      7.47 o 
   1   7   7       17.96       13.03      7.13 o 
   2   7   7       96.03      124.66     13.25 o 
   3   7   7     1218.74     1300.26     37.65 o 
   4   7   7      198.95      206.35     17.53 o 
   5   7   7      179.54      160.81     16.89 o 
 -15   8   7      117.27      136.84     19.40 o 
 -14   8   7        4.15        1.68     14.57 o 
 -13   8   7      878.26      880.85     38.82 o 
 -12   8   7        4.80       -5.70      6.73 o 
 -11   8   7      558.38      559.07     22.22 o 
 -10   8   7        6.27       16.46      8.21 o 
  -9   8   7        6.60       19.67      4.97 o 
  -8   8   7      105.80      116.72     10.36 o 
  -7   8   7     1174.71     1229.16     26.72 o 
  -6   8   7      664.07      678.53     26.75 o 
  -5   8   7      204.37      197.73     10.75 o 
  -4   8   7       18.98       24.71      7.05 o 
  -3   8   7      514.05      480.02     20.35 o 
  -2   8   7     1707.50     1669.81     53.99 o 
  -1   8   7      125.13      124.29     12.87 o 
   0   8   7      359.18      343.07     19.30 o 
   1   8   7      458.89      469.97     22.15 o 
   2   8   7      483.38      517.05     34.57 o 
   3   8   7       24.36       36.31      9.80 o 
   4   8   7      361.60      416.89     27.07 o 
   5   8   7      563.38      566.29     28.54 o 
 -15   9   7       36.43       59.13     23.65 o 
 -14   9   7       12.11        9.47     10.56 o 
 -13   9   7       60.11       53.09     12.99 o 
 -12   9   7      499.68      502.76     30.16 o 
 -11   9   7      218.79      199.67     14.72 o 
 -10   9   7      656.05      624.02     22.69 o 
  -9   9   7        3.90       12.47      5.66 o 
  -8   9   7      188.06      190.33     11.44 o 
  -7   9   7      589.52      578.14     17.99 o 
  -6   9   7     1083.95     1109.96     27.25 o 
  -5   9   7     2030.40     2015.71     37.18 o 
  -4   9   7      297.90      290.71     16.87 o 
  -3   9   7       47.41       57.06      9.74 o 
  -2   9   7     1996.18     2009.68     46.95 o 
  -1   9   7     8226.98     8127.36    133.23 o 
   0   9   7      242.34      267.64     18.36 o 
   1   9   7      152.38      143.17     18.58 o 
   2   9   7     1727.42     1681.77     45.79 o 
   3   9   7     3169.23     3303.90     71.67 o 
   4   9   7     1075.38     1159.00     38.85 o 
 -14  10   7       49.96       38.34     20.91 o 
 -13  10   7       39.71       44.11     13.87 o 
 -12  10   7     2077.06     2129.85     64.16 o 
 -11  10   7     1928.45     1922.00     61.45 o 
 -10  10   7       40.65       56.59     12.23 o 
  -9  10   7       19.86       24.48      7.90 o 
  -8  10   7     1920.88     1975.42     53.43 o 
  -7  10   7     5106.74     5158.96     76.75 o 
  -6  10   7     2251.19     2259.40     64.48 o 
  -5  10   7        0.56       -2.24      6.33 o 
  -4  10   7      888.30      886.76     29.00 o 
  -3  10   7     2796.36     2754.12     58.79 o 
  -2  10   7     2731.95     2809.84     61.72 o 
  -1  10   7      299.46      278.86     19.04 o 
   0  10   7       11.52        3.76      8.28 o 
   1  10   7      425.62      399.86     23.40 o 
   2  10   7     1177.28     1214.44     44.74 o 
   3  10   7       94.49       88.65     21.31 o 
 -14  11   7      294.55      356.45     30.15 o 
 -13  11   7      933.85      997.93     43.90 o 
 -12  11   7     1992.79     1932.11     61.78 o 
 -11  11   7       65.17       71.58     14.78 o 
 -10  11   7      286.65      296.16     23.41 o 
  -9  11   7     2106.31     2130.18     48.91 o 
  -8  11   7     3087.61     3046.35     74.48 o 
  -7  11   7      541.75      539.26     21.88 o 
  -6  11   7      653.18      612.13     23.74 o 
  -5  11   7      636.75      643.42     24.99 o 
  -4  11   7      332.96      321.31     19.64 o 
  -3  11   7      626.47      671.49     26.70 o 
  -2  11   7      246.56      260.99     19.02 o 
  -1  11   7      402.32      377.91     22.31 o 
   0  11   7       35.68       34.45     10.19 o 
   1  11   7     1043.32     1016.63     44.19 o 
   2  11   7      331.86      296.26     22.26 o 
 -13  12   7       13.74       11.90     11.73 o 
 -12  12   7     1197.72     1227.55     81.30 o 
 -11  12   7     1412.85     1401.22     50.57 o 
 -10  12   7      572.22      597.45     37.17 o 
  -9  12   7      842.79      815.72     35.50 o 
  -8  12   7     1167.86     1162.18     44.95 o 
  -7  12   7     1972.10     2018.28     64.83 o 
  -6  12   7      495.31      493.66     29.45 o 
  -5  12   7       62.04       58.44     13.88 o 
  -4  12   7      479.75      414.62     28.66 o 
  -3  12   7      257.80      263.16     19.25 o 
  -2  12   7      477.68      500.49     25.74 o 
  -1  12   7        2.68       -4.88      9.41 o 
   0  12   7       24.29       32.23     10.86 o 
   1  12   7      103.36      119.33     15.75 o 
 -12  13   7      684.52      680.84     36.14 o 
 -11  13   7        4.92       -6.71     10.30 o 
 -10  13   7       58.41       47.50     14.15 o 
  -9  13   7        1.71        4.84      9.13 o 
  -8  13   7       14.72       26.62     17.95 o 
  -7  13   7       16.23       10.09     10.04 o 
  -6  13   7        7.61       -4.72      9.33 o 
  -5  13   7        6.55       11.64     10.53 o 
  -4  13   7       68.51       62.27     15.63 o 
  -3  13   7      424.54      394.62     34.63 o 
  -2  13   7     1200.78     1195.92     76.23 o 
  -1  13   7       25.10       17.17     12.99 o 
 -11  14   7       10.42       48.57     17.32 o 
 -10  14   7       16.53       25.76     19.01 o 
  -9  14   7      760.46      790.64     48.36 o 
  -8  14   7     1234.15     1198.05     49.01 o 
  -7  14   7       60.44       57.96     15.03 o 
  -6  14   7       60.98       74.22     16.24 o 
  -5  14   7      974.94      935.74     64.83 o 
  -4  14   7     1378.13     1433.06     55.24 o 
  -3  14   7      699.61      698.61     38.86 o 
  -7  15   7     1041.54     1037.56     95.66 o 
  -6  15   7      937.38      938.45     64.62 o 
  -3 -14   8     2829.32     3014.27    126.70 o 
  -2 -14   8      641.17      706.77     38.01 o 
  -1 -14   8      206.51      229.50     25.50 o 
   0 -14   8      613.37      659.75     38.37 o 
   1 -14   8     1223.92     1258.20     53.16 o 
   2 -14   8      862.43      886.55     44.59 o 
   3 -14   8        3.51       -0.48     10.42 o 
  -5 -13   8      211.87      216.24     35.48 o 
  -4 -13   8      347.86      312.96     40.12 o 
  -3 -13   8       79.31       94.26     17.45 o 
  -2 -13   8      265.89      247.16     45.19 o 
  -1 -13   8        4.59        5.90     11.49 o 
   0 -13   8       20.40       14.39     13.29 o 
   1 -13   8       41.37       61.16     22.17 o 
   2 -13   8      511.46      562.70     87.64 o 
   3 -13   8       63.11       68.34     16.31 o 
   4 -13   8      276.63      318.61     30.65 o 
   5 -13   8       83.74       80.37     18.45 o 
  -6 -12   8        0.42       34.21     18.58 o 
  -5 -12   8       30.94       36.22     14.99 o 
  -4 -12   8      524.74      532.18     32.25 o 
  -3 -12   8      205.38      249.26     24.34 o 
  -2 -12   8       18.24       31.68     19.43 o 
  -1 -12   8      293.89      256.90     25.20 o 
   0 -12   8       21.61        6.34     13.09 o 
   1 -12   8      155.97      167.68     23.23 o 
   2 -12   8      118.31       98.93     18.25 o 
   3 -12   8      716.82      725.46     39.68 o 
   4 -12   8        2.39        1.27     10.21 o 
   5 -12   8       60.54       72.70     16.87 o 
   6 -12   8       86.84       92.97     17.49 o 
  -7 -11   8      665.89      693.91     46.88 o 
  -6 -11   8       36.62       54.88     12.99 o 
  -5 -11   8      182.24      210.92     28.51 o 
  -4 -11   8     1032.76     1086.30     43.89 o 
  -3 -11   8     2853.61     2948.36     80.47 o 
  -2 -11   8      186.46      224.64     23.13 o 
  -1 -11   8      189.92      198.17     22.34 o 
   0 -11   8      443.47      489.08     33.58 o 
   1 -11   8     2229.23     2262.02     69.71 o 
   2 -11   8     2599.33     2557.06    109.18 o 
   3 -11   8      147.94      156.80     21.53 o 
   4 -11   8      200.69      199.13     36.53 o 
   5 -11   8     1156.74     1170.04     56.59 o 
   6 -11   8     3770.61     3827.76    116.36 o 
   7 -11   8      933.27      985.64     70.95 o 
  -9 -10   8     1217.03     1304.92     47.47 o 
  -8 -10   8      430.61      529.20     27.91 o 
  -7 -10   8      191.43      192.49     13.61 o 
  -6 -10   8      422.59      463.43     22.40 o 
  -5 -10   8     1450.14     1442.95     39.63 o 
  -4 -10   8     2636.46     2736.88     59.30 o 
  -3 -10   8      637.13      637.91     25.24 o 
  -2 -10   8      389.08      399.54     54.27 o 
  -1 -10   8     2027.11     1993.33     88.06 o 
   0 -10   8     1551.06     1540.19     53.58 o 
   1 -10   8     1822.30     1825.22     60.29 o 
   2 -10   8      943.00      852.81     40.03 o 
   3 -10   8     1183.52     1197.73     48.61 o 
   4 -10   8      314.19      284.68     26.53 o 
   5 -10   8      397.44      388.99     30.71 o 
   6 -10   8        4.48        9.35     10.62 o 
   7 -10   8      389.31      423.46     32.97 o 
 -10  -9   8     1187.66     1255.41     47.46 o 
  -9  -9   8      470.28      506.65     30.00 o 
  -8  -9   8      413.25      448.33     22.10 o 
  -7  -9   8     1305.60     1347.45     31.86 o 
  -6  -9   8      798.59      835.46     24.04 o 
  -5  -9   8      907.58      958.49     25.33 o 
  -4  -9   8       23.33       26.53      8.12 o 
  -3  -9   8     3442.47     3502.67     68.85 o 
  -2  -9   8      827.32      847.65     27.69 o 
  -1  -9   8     1363.90     1421.04     59.89 o 
   0  -9   8        8.56        7.13      9.52 o 
   1  -9   8     1164.98     1153.57     45.23 o 
   2  -9   8     1653.61     1689.88     42.43 o 
   3  -9   8       10.42       15.38     10.86 o 
   4  -9   8        3.52       -4.47      8.42 o 
   5  -9   8       79.09       85.44     16.30 o 
   6  -9   8      955.17      925.73     43.23 o 
   7  -9   8       61.20       40.86     18.37 o 
   8  -9   8        5.31       19.12      9.17 o 
 -11  -8   8      332.11      345.29     27.62 o 
 -10  -8   8      191.64      199.68     21.18 o 
  -9  -8   8     2133.82     2247.99     51.71 o 
  -8  -8   8     2312.19     2344.52     51.84 o 
  -7  -8   8      897.37      929.10     26.76 o 
  -6  -8   8      201.24      212.24     12.85 o 
  -5  -8   8      706.60      748.43     21.34 o 
  -4  -8   8     5185.63     5211.58    108.14 o 
  -3  -8   8      243.09      269.52     17.80 o 
  -2  -8   8       19.01       17.49      5.94 o 
  -1  -8   8      208.06      156.30     12.85 o 
   0  -8   8      273.35      344.95     32.13 o 
   1  -8   8       41.31       45.64     12.07 o 
   2  -8   8       27.25       46.17     15.80 o 
   3  -8   8       79.91       66.95      9.69 o 
   4  -8   8       40.57       59.47     14.55 o 
   5  -8   8      292.98      305.83     26.45 o 
   6  -8   8      105.69      122.13     18.52 o 
   7  -8   8      363.47      371.05     29.99 o 
   8  -8   8        1.62       39.70     21.12 o 
 -11  -7   8       55.03       58.62     23.44 o 
 -10  -7   8      649.79      623.44     25.17 o 
  -9  -7   8      201.11      193.53     15.53 o 
  -8  -7   8       54.67       50.15      9.65 o 
  -7  -7   8        3.26        6.65      5.65 o 
  -6  -7   8      447.41      453.71     16.32 o 
  -5  -7   8      593.71      602.48     19.02 o 
  -4  -7   8     1338.72     1305.95     29.81 o 
  -3  -7   8      195.27      191.62     11.16 o 
  -2  -7   8      566.49      602.04     17.10 o 
  -1  -7   8       35.85       45.53      5.95 o 
   0  -7   8     2777.67     2779.02     62.91 o 
   1  -7   8     1867.05     1781.76     62.54 o 
   2  -7   8      400.45      339.67     27.00 o 
   3  -7   8     1325.60     1353.23     35.91 o 
   4  -7   8     1172.64     1121.05     35.77 o 
   5  -7   8     1667.65     1619.62     56.16 o 
   6  -7   8      206.41      162.78     20.59 o 
   7  -7   8      423.23      450.85     49.41 o 
   8  -7   8      696.66      754.31     58.28 o 
 -12  -6   8        7.77       17.36     10.22 o 
 -11  -6   8       86.47      112.21     13.06 o 
 -10  -6   8      504.50      518.26     22.19 o 
  -9  -6   8      559.77      587.49     23.07 o 
  -8  -6   8       67.93       71.22     22.96 o 
  -7  -6   8     2614.02     2565.16     44.75 o 
  -6  -6   8      548.55      560.97     20.18 o 
  -5  -6   8     1403.29     1448.93     29.18 o 
  -4  -6   8       53.18       64.59      6.73 o 
  -3  -6   8     1589.87     1630.61     30.62 o 
  -2  -6   8     2018.95     2071.90     36.64 o 
  -1  -6   8     1209.91     1224.95     48.40 o 
   0  -6   8      631.66      678.03     39.14 o 
   1  -6   8     2627.76     2630.72     43.59 o 
   2  -6   8     4804.83     4688.65     69.16 o 
   3  -6   8     2734.60     2714.16     87.34 o 
   4  -6   8       32.48       44.84      8.89 o 
   5  -6   8      406.56      407.01     30.13 o 
   6  -6   8     3685.83     3618.41     94.50 o 
   7  -6   8      908.00      937.45     64.83 o 
   8  -6   8        9.93       16.47     19.01 o 
 -13  -5   8      312.29      333.28     27.86 o 
 -12  -5   8      253.72      292.13     21.14 o 
 -11  -5   8       27.63       49.73     10.27 o 
 -10  -5   8      242.68      214.73     15.85 o 
  -9  -5   8     2943.88     3000.14     59.48 o 
  -8  -5   8     4084.51     3990.22     68.76 o 
  -7  -5   8      615.19      616.51     17.87 o 
  -6  -5   8       35.90       34.44      5.71 o 
  -5  -5   8     2730.01     2696.39     43.81 o 
  -4  -5   8     8932.81     9025.25    133.18 o 
  -3  -5   8     1812.19     1689.47     30.33 o 
  -2  -5   8       61.20       60.43      5.85 o 
  -1  -5   8      525.07      565.47     15.08 o 
   0  -5   8     7520.84     7580.17    136.92 o 
   1  -5   8     7052.71     7103.16     96.18 o 
   2  -5   8     1803.09     1749.57     32.98 o 
   3  -5   8        0.59        0.76      4.13 o 
   4  -5   8      361.32      386.98     15.10 o 
   5  -5   8     2219.85     2222.84     42.27 o 
   6  -5   8      754.65      772.62     37.47 o 
   7  -5   8        6.12        4.75      8.89 o 
   8  -5   8        1.11        4.65     16.05 o 
 -13  -4   8      698.39      744.51     28.63 o 
 -12  -4   8      172.18      175.72     15.82 o 
 -11  -4   8      518.38      526.41     22.98 o 
 -10  -4   8     3602.30     3588.51     68.36 o 
  -9  -4   8     3212.21     3298.56     62.66 o 
  -8  -4   8      436.45      475.53     16.45 o 
  -7  -4   8       70.85       87.50     11.12 o 
  -6  -4   8     2232.00     2192.78     46.02 o 
  -5  -4   8     7357.14     7306.15     97.20 o 
  -4  -4   8     3385.72     3441.54     50.83 o 
  -3  -4   8       25.31       26.92      4.33 o 
  -2  -4   8      987.76      933.28     50.99 o 
  -1  -4   8     1131.51     1068.01     26.79 o 
   0  -4   8     3030.73     3072.61     59.39 o 
   1  -4   8      182.41      173.04      9.01 o 
   2  -4   8       13.90       29.74      7.38 o 
   3  -4   8       26.97       33.29      5.63 o 
   4  -4   8      154.02      143.33     12.50 o 
   5  -4   8      426.05      433.01     16.90 o 
   6  -4   8      481.31      471.93     18.46 o 
   7  -4   8        8.39        7.53      7.24 o 
 -14  -3   8      134.48      180.96     17.10 o 
 -13  -3   8      329.39      304.44     20.05 o 
 -12  -3   8      567.40      559.93     37.31 o 
 -11  -3   8      857.89      870.08     28.60 o 
 -10  -3   8     1494.20     1453.45     54.81 o 
  -9  -3   8     1929.08     1922.25     42.54 o 
  -8  -3   8      412.64      409.72     21.52 o 
  -7  -3   8     1749.78     1746.03     31.74 o 
  -6  -3   8     1202.00     1159.41     23.49 o 
  -5  -3   8      559.22      522.84     13.71 o 
  -4  -3   8      681.33      591.66     26.41 o 
  -3  -3   8      111.11      115.85     12.24 o 
  -2  -3   8       50.03       54.23      7.26 o 
  -1  -3   8      134.90      140.83     11.29 o 
   0  -3   8     1873.31     1746.09     64.89 o 
   1  -3   8      163.22      164.58     11.03 o 
   2  -3   8       15.87       13.92      6.09 o 
   3  -3   8        0.08        2.48      4.21 o 
   4  -3   8      304.43      306.44     14.11 o 
   5  -3   8      144.33      160.61     12.06 o 
   6  -3   8      307.62      314.74     20.91 o 
   7  -3   8      342.59      374.09     20.34 o 
   8  -3   8        0.21      -15.63     12.25 o 
 -14  -2   8      645.33      662.69     28.03 o 
 -13  -2   8      324.15      357.59     21.02 o 
 -12  -2   8      287.26      272.29     18.18 o 
 -11  -2   8       45.46       40.70      8.94 o 
 -10  -2   8     1803.17     1757.31     40.69 o 
  -9  -2   8     2372.76     2316.01     47.17 o 
  -8  -2   8      536.43      588.22     16.12 o 
  -7  -2   8       10.70       20.45      4.51 o 
  -6  -2   8      954.44      932.81     23.76 o 
  -5  -2   8      783.36      815.60     22.42 o 
  -4  -2   8     1436.59     1470.60     32.65 o 
  -3  -2   8      297.04      316.25     13.72 o 
  -2  -2   8      276.16      263.62     13.06 o 
  -1  -2   8       23.30       29.12      6.02 o 
   0  -2   8       12.65       16.85      5.33 o 
   1  -2   8      625.73      600.47     17.92 o 
   2  -2   8        2.15        9.45      4.22 o 
   3  -2   8        2.81        0.66      4.32 o 
   4  -2   8       45.13       42.49      7.26 o 
   5  -2   8     3255.62     3350.38     63.95 o 
   6  -2   8     1723.42     1740.66     43.15 o 
   7  -2   8      152.45      167.83     15.31 o 
   8  -2   8      283.12      318.45     37.59 o 
 -14  -1   8        3.87        2.94      8.28 o 
 -13  -1   8        3.49       -4.26      7.43 o 
 -12  -1   8      216.08      216.04     16.36 o 
 -11  -1   8       16.35       11.87      6.90 o 
 -10  -1   8      518.81      503.29     21.37 o 
  -9  -1   8     2308.83     2329.88     46.81 o 
  -8  -1   8      547.04      524.67     14.78 o 
  -7  -1   8      107.84      128.90      7.66 o 
  -6  -1   8     3128.91     3070.21     79.19 o 
  -5  -1   8     9520.38     9886.67    124.33 o 
  -4  -1   8      562.75      484.93     24.28 o 
  -3  -1   8       90.71      110.99      9.09 o 
  -2  -1   8     4679.01     4748.95     78.42 o 
  -1  -1   8     8495.68     8319.37    127.26 o 
   0  -1   8     9117.38     9004.59    115.58 o 
   1  -1   8     1088.89     1079.50     40.48 o 
   2  -1   8     1136.29     1137.31     24.53 o 
   3  -1   8     3106.66     3024.57    134.25 o 
   4  -1   8     7967.20     7785.44    138.76 o 
   5  -1   8     1741.40     1762.52     42.45 o 
   6  -1   8      357.10      343.11     19.54 o 
   7  -1   8      521.00      568.98     24.12 o 
   8  -1   8     1133.47     1087.53     63.35 o 
 -15   0   8     1385.70     1351.25     41.95 o 
 -14   0   8      174.77      160.02     15.96 o 
 -13   0   8      280.28      268.85     18.44 o 
 -12   0   8     1511.03     1486.22     38.91 o 
 -11   0   8     3967.19     3881.12     71.59 o 
 -10   0   8     1441.65     1456.21     35.48 o 
  -9   0   8       20.01       16.41      6.20 o 
  -8   0   8     2412.53     2396.77     66.75 o 
  -7   0   8     1319.34     1259.79     25.91 o 
  -6   0   8     6428.55     6156.00    159.59 o 
  -5   0   8      155.76      153.34      6.33 o 
  -4   0   8     2145.57     2025.89     40.23 o 
  -3   0   8     5317.52     5211.61     84.13 o 
  -2   0   8     5199.67     5065.80     82.53 o 
  -1   0   8     1480.42     1414.03     24.61 o 
   0   0   8     2314.84     2351.37     41.64 o 
   1   0   8     4618.85     4592.38     65.56 o 
   2   0   8      142.28      169.03     11.16 o 
   3   0   8      104.08      111.66      9.31 o 
   4   0   8      110.16      136.88     12.69 o 
   5   0   8     2763.93     2717.26     57.19 o 
   6   0   8       95.24      110.76     12.78 o 
   7   0   8       19.66       28.42      8.73 o 
   8   0   8       13.39        3.16      9.01 o 
 -15   1   8        2.88        9.71      8.57 o 
 -14   1   8      887.07      831.80     30.46 o 
 -13   1   8     1155.05     1108.88     34.04 o 
 -12   1   8     1670.55     1637.95     40.88 o 
 -11   1   8      203.91      204.72     15.03 o 
 -10   1   8     2983.23     2964.42     63.91 o 
  -9   1   8     2003.17     2042.39     66.98 o 
  -8   1   8     1513.40     1548.49     28.33 o 
  -7   1   8     1966.39     1899.44     50.47 o 
  -6   1   8      798.17      767.84     19.69 o 
  -5   1   8     7398.15     7401.54     95.50 o 
  -4   1   8     7237.69     7385.56    139.47 o 
  -3   1   8     2069.31     2180.07     42.52 o 
  -2   1   8       20.86       32.66      3.41 o 
  -1   1   8     4030.66     4005.35    113.51 o 
   0   1   8     3230.82     3239.03     48.60 o 
   1   1   8       66.98       88.97      7.15 o 
   2   1   8      243.78      275.87     11.83 o 
   3   1   8       12.90       26.46      6.90 o 
   4   1   8     1036.30     1059.05     30.67 o 
   5   1   8      262.36      267.05     17.63 o 
   6   1   8      174.81      145.58     16.75 o 
   7   1   8        5.83       26.94     11.34 o 
   8   1   8      275.30      279.59     32.52 o 
 -15   2   8     2745.31     2832.28     63.76 o 
 -14   2   8      936.77      965.41     32.50 o 
 -13   2   8       87.29       91.31     12.06 o 
 -12   2   8      771.87      719.06     33.49 o 
 -11   2   8     4287.94     4227.43     75.83 o 
 -10   2   8     5716.71     5600.75    113.97 o 
  -9   2   8     1640.88     1614.61     43.80 o 
  -8   2   8       80.58      100.27      7.25 o 
  -7   2   8      813.85      823.62     22.45 o 
  -6   2   8    10014.12    10067.38    196.18 o 
  -5   2   8      481.82      439.32     19.75 o 
  -4   2   8       82.49      112.77     15.30 o 
  -3   2   8        5.95       15.98      3.23 o 
  -2   2   8      664.68      665.42     24.14 o 
  -1   2   8        8.26       10.18      4.08 o 
   0   2   8      196.46      220.10     13.49 o 
   1   2   8        9.60       11.94      4.07 o 
   2   2   8      756.74      730.81     23.36 o 
   3   2   8       77.09       59.41     10.59 o 
   4   2   8     1032.84     1008.50     33.96 o 
   5   2   8      683.08      660.65     25.46 o 
   6   2   8       42.09       41.04     12.36 o 
   7   2   8      114.04      132.39     18.02 o 
 -15   3   8       14.79        9.38      9.62 o 
 -14   3   8       32.14       21.30      9.18 o 
 -13   3   8        0.38       -4.79      7.13 o 
 -12   3   8      437.16      400.45     19.69 o 
 -11   3   8       14.48        7.07      6.77 o 
 -10   3   8      104.82      114.47     11.42 o 
  -9   3   8      627.23      608.50     20.25 o 
  -8   3   8      628.27      646.55     16.47 o 
  -7   3   8       43.12       62.41      5.91 o 
  -6   3   8     1452.38     1438.78     53.34 o 
  -5   3   8      302.74      253.34     12.27 o 
  -4   3   8      837.03      861.23     18.34 o 
  -3   3   8      488.44      447.13     28.77 o 
  -2   3   8     1931.20     1951.88     32.53 o 
  -1   3   8     2507.64     2365.63     56.14 o 
   0   3   8       12.32       19.73      4.20 o 
   1   3   8     2559.46     2467.64     49.50 o 
   2   3   8      908.28      870.96     44.78 o 
   3   3   8     1391.41     1444.36     44.38 o 
   4   3   8       64.83       68.71     11.02 o 
   5   3   8      439.04      451.82     22.66 o 
   6   3   8      565.98      601.97     26.33 o 
   7   3   8      318.71      364.33     28.50 o 
 -15   4   8       89.35      105.85     14.36 o 
 -14   4   8       59.80       51.97     10.62 o 
 -13   4   8       49.93       74.12     10.80 o 
 -12   4   8       16.61       28.82      8.59 o 
 -11   4   8     2817.04     2842.16     56.73 o 
 -10   4   8       32.94       36.32      8.36 o 
  -9   4   8     1513.26     1500.48     38.47 o 
  -8   4   8      426.12      423.76     13.54 o 
  -7   4   8     1136.47     1169.10     29.25 o 
  -6   4   8       11.65       19.05      4.25 o 
  -5   4   8     1572.02     1523.11     27.94 o 
  -4   4   8     1839.00     1783.84     37.09 o 
  -3   4   8       95.04      108.35      7.22 o 
  -2   4   8      909.01      985.40     20.84 o 
  -1   4   8      386.13      388.97     22.43 o 
   0   4   8     5775.07     5770.33     95.09 o 
   1   4   8     1723.12     1821.91     47.20 o 
   2   4   8      240.60      217.84     15.21 o 
   3   4   8      206.38      216.10     18.95 o 
   4   4   8     4017.67     4016.62     77.91 o 
   5   4   8      977.09     1024.67     33.83 o 
   6   4   8      416.83      427.54     24.05 o 
 -15   5   8      478.95      535.10     26.38 o 
 -14   5   8      294.00      277.49     19.26 o 
 -13   5   8       89.47       87.26     11.75 o 
 -12   5   8      118.82      134.62     13.49 o 
 -11   5   8     2991.29     2904.61     57.78 o 
 -10   5   8     3597.17     3753.31     68.17 o 
  -9   5   8      850.29      840.64     20.47 o 
  -8   5   8      257.87      258.98     21.48 o 
  -7   5   8     3031.50     3037.73     58.77 o 
  -6   5   8     9322.16     9333.62    159.90 o 
  -5   5   8     3308.64     3214.07     49.35 o 
  -4   5   8      327.23      371.48     13.72 o 
  -3   5   8      899.13      871.30     21.39 o 
  -2   5   8     6038.17     5957.04     81.48 o 
  -1   5   8     8428.24     8245.28    128.83 o 
   0   5   8      718.73      721.77     23.76 o 
   1   5   8      218.71      191.99     14.27 o 
   2   5   8     1235.52     1192.41     46.16 o 
   3   5   8     2917.39     2870.74     66.98 o 
   4   5   8      248.66      248.12     18.34 o 
   5   5   8        1.52        9.40      8.65 o 
   6   5   8      124.57      136.24     15.89 o 
 -15   6   8      742.39      755.81     35.88 o 
 -14   6   8       77.60       88.16     12.83 o 
 -13   6   8     1242.41     1254.17     42.36 o 
 -12   6   8     3339.22     3374.92     66.39 o 
 -11   6   8     4003.46     4215.62     76.46 o 
 -10   6   8      127.45      126.26     11.77 o 
  -9   6   8      629.51      656.26     18.41 o 
  -8   6   8     1297.25     1327.87     27.48 o 
  -7   6   8     3302.20     3333.01     51.96 o 
  -6   6   8      923.10      838.06     48.41 o 
  -5   6   8      100.36      109.67      9.63 o 
  -4   6   8      360.33      392.83     16.90 o 
  -3   6   8      594.57      599.01     16.33 o 
  -2   6   8     4279.66     4253.25     75.59 o 
  -1   6   8      466.78      496.23     26.78 o 
   0   6   8      277.11      252.16     15.83 o 
   1   6   8      459.43      454.91     20.78 o 
   2   6   8       14.81       21.94      8.45 o 
   3   6   8      297.10      280.34     19.12 o 
   4   6   8      558.26      576.07     25.84 o 
   5   6   8        9.30       22.52      9.66 o 
 -15   7   8      438.71      456.94     23.43 o 
 -14   7   8      667.26      650.74     26.51 o 
 -13   7   8      725.59      783.47     28.21 o 
 -12   7   8     1435.09     1383.47     37.49 o 
 -11   7   8      247.02      243.52     17.58 o 
 -10   7   8     1412.98     1409.94     35.47 o 
  -9   7   8     2502.85     2530.26     44.01 o 
  -8   7   8     2333.23     2268.44     46.76 o 
  -7   7   8       30.45       22.59      7.42 o 
  -6   7   8     5446.89     5457.12     89.55 o 
  -5   7   8     1803.74     1885.20     34.79 o 
  -4   7   8      470.38      504.39     16.95 o 
  -3   7   8      238.80      207.47     16.75 o 
  -2   7   8      579.77      604.20     30.50 o 
  -1   7   8       26.17       15.24      7.05 o 
   0   7   8       96.74       90.14     11.36 o 
   1   7   8       15.02       19.89      8.21 o 
   2   7   8       18.88       30.46      9.54 o 
   3   7   8      114.49      114.84     13.97 o 
   4   7   8       25.75       25.10      9.68 o 
   5   7   8       72.62       66.73     12.72 o 
 -15   8   8      647.05      703.48     37.33 o 
 -14   8   8        9.94       12.39     11.83 o 
 -13   8   8        8.43       17.14      8.03 o 
 -12   8   8     1206.94     1264.64     43.41 o 
 -11   8   8     1356.46     1428.23     37.18 o 
 -10   8   8       10.71       16.01      7.29 o 
  -9   8   8       15.72       19.59      5.72 o 
  -8   8   8      433.37      451.82     18.16 o 
  -7   8   8      160.04      171.77     11.00 o 
  -6   8   8     1209.88     1266.50     27.61 o 
  -5   8   8      896.41      886.00     21.94 o 
  -4   8   8      111.33      150.01     30.98 o 
  -3   8   8       87.05       84.26     10.79 o 
  -2   8   8     2207.07     2316.20     61.34 o 
  -1   8   8      956.32      952.73     30.43 o 
   0   8   8      216.52      245.83     17.59 o 
   1   8   8      112.83      133.73     14.64 o 
   2   8   8      580.03      594.06     26.43 o 
   3   8   8     1618.52     1721.54     47.54 o 
   4   8   8     1354.79     1421.78     53.13 o 
 -14   9   8      182.66      183.48     22.24 o 
 -13   9   8       24.90       40.65     12.80 o 
 -12   9   8      409.78      404.99     42.02 o 
 -11   9   8      780.59      753.02     32.56 o 
 -10   9   8       23.58       25.80      8.04 o 
  -9   9   8      948.80      943.68     36.00 o 
  -8   9   8     2308.17     2338.25     49.82 o 
  -7   9   8     4389.18     4482.32     83.42 o 
  -6   9   8      172.62      162.95     13.80 o 
  -5   9   8      740.11      702.74     25.02 o 
  -4   9   8     1402.86     1416.48     41.20 o 
  -3   9   8     1368.36     1379.43     37.41 o 
  -2   9   8      476.01      455.66     22.36 o 
  -1   9   8      288.21      320.61     46.67 o 
   0   9   8       75.04       71.50     11.70 o 
   1   9   8      677.94      679.07     27.88 o 
   2   9   8     2127.22     2172.17     54.68 o 
   3   9   8      503.10      520.52     28.42 o 
 -14  10   8      253.79      251.09     25.22 o 
 -13  10   8      631.75      697.80     35.68 o 
 -12  10   8      624.22      692.03     34.49 o 
 -11  10   8        6.59        1.76     12.67 o 
 -10  10   8      490.09      535.61     28.19 o 
  -9  10   8      217.28      221.97     13.18 o 
  -8  10   8     1812.35     1877.91     42.80 o 
  -7  10   8      228.18      228.63     13.23 o 
  -6  10   8       44.70       51.21      9.71 o 
  -5  10   8     1572.55     1559.09     40.62 o 
  -4  10   8     2260.86     2258.09     51.92 o 
  -3  10   8      398.32      378.86     21.29 o 
  -2  10   8      959.62      924.85     39.84 o 
  -1  10   8     2454.89     2529.65     58.65 o 
   0  10   8      805.94      755.22     29.84 o 
   1  10   8      252.12      230.49     27.35 o 
   2  10   8      185.21      149.70     16.78 o 
 -13  11   8        1.30       13.33     11.46 o 
 -12  11   8     1488.35     1462.85     51.90 o 
 -11  11   8     2125.65     2218.54     65.05 o 
 -10  11   8      861.12      863.46     76.44 o 
  -9  11   8      334.83      358.44     19.71 o 
  -8  11   8     1034.93     1070.89     35.18 o 
  -7  11   8     3363.56     3468.98     69.62 o 
  -6  11   8     2957.27     2907.19     61.91 o 
  -5  11   8     1238.46     1239.88     45.52 o 
  -4  11   8       81.63       88.68     12.59 o 
  -3  11   8     1746.77     1767.43     46.39 o 
  -2  11   8     1854.17     1909.92     49.31 o 
  -1  11   8       38.97       42.70     10.92 o 
   0  11   8      126.61      142.66     19.70 o 
   1  11   8      186.54      147.53     19.94 o 
 -13  12   8     1316.50     1413.54     53.59 o 
 -12  12   8     1611.09     1636.26     56.58 o 
 -11  12   8       63.78       64.65     14.60 o 
 -10  12   8       48.44       50.89     12.99 o 
  -9  12   8      345.81      347.11     26.50 o 
  -8  12   8     1377.53     1407.69     50.43 o 
  -7  12   8       85.68      112.99     20.69 o 
  -6  12   8      220.38      233.21     23.27 o 
  -5  12   8       49.79       51.23     17.32 o 
  -4  12   8        3.40       -8.90      7.21 o 
  -3  12   8        4.51       14.46      9.48 o 
  -2  12   8      207.54      227.29     26.59 o 
  -1  12   8       12.35       15.45      9.18 o 
   0  12   8      122.83      111.75     18.15 o 
 -12  13   8      354.21      400.38     40.97 o 
 -11  13   8       15.56       13.49     11.04 o 
 -10  13   8       90.29      106.01     27.03 o 
  -9  13   8        0.46       25.48     22.81 o 
  -8  13   8      835.65      921.01     53.64 o 
  -7  13   8      187.32      224.52     24.03 o 
  -6  13   8       84.01      104.53     17.01 o 
  -5  13   8      129.48      123.52     19.22 o 
  -4  13   8      639.04      634.12     35.24 o 
  -3  13   8      974.30      949.16     43.60 o 
  -2  13   8        3.65      -15.44     10.74 o 
 -10  14   8      196.69      249.61     38.86 o 
  -9  14   8      165.47      167.70     37.59 o 
  -8  14   8      106.24      153.58     21.69 o 
  -7  14   8      621.47      646.80     36.90 o 
  -6  14   8      302.71      372.91     30.16 o 
  -5  14   8       23.71       36.64     13.95 o 
  -4  14   8       16.62       30.71     13.57 o 
  -1 -14   9      431.37      547.78     50.68 o 
   0 -14   9      141.41      115.35     21.64 o 
  -4 -13   9      193.50      184.80     23.11 o 
  -3 -13   9     1065.66     1077.94     47.60 o 
  -2 -13   9      399.82      432.14     34.21 o 
  -1 -13   9        6.41       14.30     23.02 o 
   0 -13   9       26.15       24.67     18.16 o 
   1 -13   9      150.17      135.84     21.50 o 
   2 -13   9       92.68      105.02     19.68 o 
   3 -13   9       90.33      113.64     38.22 o 
  -6 -12   9       83.61      101.36     24.50 o 
  -5 -12   9       10.10       12.30     11.77 o 
  -4 -12   9       26.20        9.88     12.37 o 
  -3 -12   9      227.73      205.45     23.63 o 
  -2 -12   9      150.74      176.64     22.55 o 
  -1 -12   9      230.03      254.63     26.26 o 
   0 -12   9      182.59      215.91     24.94 o 
   1 -12   9      640.43      621.35     36.60 o 
   2 -12   9     1310.85     1230.39     52.04 o 
   3 -12   9        7.83       33.49     14.19 o 
   4 -12   9      359.81      326.61     30.78 o 
   5 -12   9      649.39      691.55     40.71 o 
  -7 -11   9       27.87       16.05     13.09 o 
  -6 -11   9      598.61      664.11     34.45 o 
  -5 -11   9     1125.51     1056.75     44.01 o 
  -4 -11   9     1499.54     1471.00     53.15 o 
  -3 -11   9      525.59      539.55     38.22 o 
  -2 -11   9     1174.11     1163.98     47.19 o 
  -1 -11   9     1354.84     1163.91     61.87 o 
   0 -11   9     1556.56     1523.70     64.41 o 
   1 -11   9      690.03      718.74     38.14 o 
   2 -11   9       36.67       29.77     12.56 o 
   3 -11   9     1216.75     1104.84     48.71 o 
   4 -11   9      508.34      566.36     35.87 o 
   5 -11   9      239.96      265.85     38.43 o 
  -9 -10   9       66.64       94.60     19.43 o 
  -8 -10   9      521.14      627.18     42.66 o 
  -7 -10   9     1669.73     1634.69     53.90 o 
  -6 -10   9        8.32       22.60     11.05 o 
  -5 -10   9       85.51       76.66     15.38 o 
  -4 -10   9      575.12      563.57     32.09 o 
  -3 -10   9     2211.29     2229.69     70.11 o 
  -2 -10   9      857.37      854.60     39.27 o 
  -1 -10   9      141.76      163.46     20.50 o 
   0 -10   9       55.02       26.32     19.85 o 
   1 -10   9     1476.12     1541.78    103.05 o 
   2 -10   9     3069.51     3184.60     88.53 o 
   3 -10   9      200.96      198.70     23.69 o 
   4 -10   9        2.32        8.19      9.91 o 
   5 -10   9      752.54      821.23     41.81 o 
   6 -10   9     1328.44     1301.80     55.54 o 
 -10  -9   9      131.46      142.33     25.76 o 
  -9  -9   9     1510.59     1692.71     74.33 o 
  -8  -9   9     2810.09     2843.75     74.02 o 
  -7  -9   9      199.00      222.53     16.65 o 
  -6  -9   9        5.59        3.10      6.97 o 
  -5  -9   9     1100.26     1128.85     43.15 o 
  -4  -9   9     3575.55     3506.93     88.84 o 
  -3  -9   9     1937.07     2046.86     62.56 o 
  -2  -9   9       94.66       85.28     15.98 o 
  -1  -9   9      382.62      408.87     28.52 o 
   0  -9   9      972.34      990.52     42.52 o 
   1  -9   9     1854.93     1835.00     60.73 o 
   2  -9   9       46.79       36.83     13.13 o 
   3  -9   9       78.95       80.33     15.73 o 
   4  -9   9       15.96        8.65     10.57 o 
   5  -9   9      253.33      245.97     25.34 o 
   6  -9   9        1.29       -9.38      9.14 o 
   7  -9   9      334.34      340.37     31.25 o 
 -11  -8   9      545.37      562.98     47.30 o 
 -10  -8   9     2249.39     2385.57     67.48 o 
  -9  -8   9     1457.46     1455.90     60.40 o 
  -8  -8   9       19.82       16.26     10.45 o 
  -7  -8   9      494.53      476.92     21.47 o 
  -6  -8   9      183.83      203.42     16.36 o 
  -5  -8   9     1341.09     1308.82     35.36 o 
  -4  -8   9       34.48       39.35      8.80 o 
  -3  -8   9      462.69      464.40     28.71 o 
  -2  -8   9       30.05       27.91     11.64 o 
  -1  -8   9      583.82      494.10     28.93 o 
   0  -8   9       38.24       36.63     12.09 o 
   1  -8   9      762.64      668.04     33.75 o 
   2  -8   9      140.33      163.18     20.50 o 
   3  -8   9      350.09      341.48     27.40 o 
   4  -8   9      441.15      420.04     30.39 o 
   5  -8   9      505.29      521.89     38.43 o 
   6  -8   9      201.78      249.39     26.20 o 
   7  -8   9       60.79      105.71     18.06 o 
 -11  -7   9       70.96      103.74     16.13 o 
 -10  -7   9        4.76        9.85     11.19 o 
  -9  -7   9      610.79      583.95     29.69 o 
  -8  -7   9      701.47      671.33     31.89 o 
  -7  -7   9      175.96      185.22     16.07 o 
  -6  -7   9        3.08       -2.32      6.23 o 
  -5  -7   9      446.29      463.80     20.08 o 
  -4  -7   9      482.18      489.83     19.93 o 
  -3  -7   9      378.40      359.61     22.95 o 
  -2  -7   9       48.04       60.98     15.57 o 
  -1  -7   9      110.30      129.98     11.03 o 
   0  -7   9        5.90        5.50      8.63 o 
   1  -7   9       19.73       11.98      9.83 o 
   2  -7   9     1248.55     1184.43     45.75 o 
   3  -7   9      548.24      516.95     30.97 o 
   4  -7   9       56.81       44.86     13.50 o 
   5  -7   9       27.52       13.70     10.78 o 
   6  -7   9     1774.01     1879.84     64.16 o 
   7  -7   9      920.08      954.90     44.13 o 
 -12  -6   9        6.73       13.27     10.25 o 
 -11  -6   9        4.17       11.34     13.09 o 
 -10  -6   9       54.87       64.99     13.73 o 
  -9  -6   9       13.72       -1.68      9.20 o 
  -8  -6   9      825.46      850.16     48.67 o 
  -7  -6   9       23.63       45.89     15.49 o 
  -6  -6   9        7.44        1.70      6.06 o 
  -5  -6   9      737.04      733.62     24.25 o 
  -4  -6   9     5873.09     5644.81     95.25 o 
  -3  -6   9     1299.20     1216.63     32.01 o 
  -2  -6   9       26.96       44.38      7.43 o 
  -1  -6   9      402.60      414.62     17.87 o 
   0  -6   9     7090.23     6967.29    113.55 o 
   1  -6   9     1903.32     1854.02     42.42 o 
   2  -6   9      854.30      802.74     35.94 o 
   3  -6   9      696.89      672.13     33.43 o 
   4  -6   9     1038.60     1049.87     98.62 o 
   5  -6   9     3102.72     3054.22     84.79 o 
   6  -6   9     1759.80     1775.61     95.03 o 
   7  -6   9      167.61      152.62     20.50 o 
 -13  -5   9      243.16      280.94     24.59 o 
 -12  -5   9      251.80      262.87     36.53 o 
 -11  -5   9      610.05      593.38     30.46 o 
 -10  -5   9     2581.77     2554.09     68.53 o 
  -9  -5   9     2255.58     2220.70     61.07 o 
  -8  -5   9        0.80        8.80      5.63 o 
  -7  -5   9     1924.24     1892.56     76.46 o 
  -6  -5   9     4483.23     4589.36     80.48 o 
  -5  -5   9     7819.94     7857.48    124.62 o 
  -4  -5   9      933.93      807.08     24.82 o 
  -3  -5   9     1444.67     1428.79     34.70 o 
  -2  -5   9     2049.44     2052.11     44.03 o 
  -1  -5   9     2744.09     2718.53     60.55 o 
   0  -5   9     1314.76     1284.81     62.82 o 
   1  -5   9        7.94        5.38      6.22 o 
   2  -5   9     3989.62     4063.58     75.18 o 
   3  -5   9      575.49      614.90     31.80 o 
   4  -5   9     1322.39     1329.50     48.98 o 
   5  -5   9       23.04       37.51     12.38 o 
   6  -5   9     1466.15     1567.15     99.04 o 
   7  -5   9       41.45       38.79     13.09 o 
 -13  -4   9      688.30      700.44     34.48 o 
 -12  -4   9      828.70      790.32     28.52 o 
 -11  -4   9     1415.22     1426.93     38.52 o 
 -10  -4   9      721.13      716.35     25.35 o 
  -9  -4   9     1019.55     1055.56     30.01 o 
  -8  -4   9     2291.13     2250.06     61.18 o 
  -7  -4   9     1069.20     1087.19     29.51 o 
  -6  -4   9     1048.62      978.65     29.15 o 
  -5  -4   9      394.86      395.01     17.19 o 
  -4  -4   9     2093.25     1860.29     63.24 o 
  -3  -4   9     1223.47     1178.80     52.45 o 
  -2  -4   9      576.46      533.36     19.65 o 
  -1  -4   9      230.32      213.48     13.77 o 
   0  -4   9     1218.30     1109.53     36.54 o 
   1  -4   9     1699.26     1659.89     39.42 o 
   2  -4   9      834.67      794.35     26.22 o 
   3  -4   9      344.46      316.28     17.88 o 
   4  -4   9       51.79       71.33     10.71 o 
   5  -4   9      998.51      984.28     37.18 o 
   6  -4   9       82.67       82.43     15.39 o 
   7  -4   9       26.68       21.12     11.40 o 
 -14  -3   9     1715.15     1862.69     79.40 o 
 -13  -3   9      715.40      737.98     31.99 o 
 -12  -3   9      600.64      615.06     24.74 o 
 -11  -3   9       18.13       23.71      7.40 o 
 -10  -3   9     1125.38     1150.62     32.25 o 
  -9  -3   9     3127.04     3164.15     65.09 o 
  -8  -3   9     1847.78     1913.59     71.89 o 
  -7  -3   9      609.93      577.12     20.60 o 
  -6  -3   9      652.97      675.87     22.33 o 
  -5  -3   9     5916.58     5842.71     95.80 o 
  -4  -3   9     1935.81     1747.49     55.01 o 
  -3  -3   9      112.33       96.85     14.96 o 
  -2  -3   9      114.12      115.16     10.61 o 
  -1  -3   9        2.83        2.79      5.91 o 
   0  -3   9      283.85      270.30     15.25 o 
   1  -3   9     1574.89     1455.38     36.10 o 
   2  -3   9      336.12      308.76     17.07 o 
   3  -3   9      341.60      321.13     18.07 o 
   4  -3   9        7.65        9.89      7.65 o 
   5  -3   9      365.30      378.49     20.91 o 
   6  -3   9      688.65      706.76     45.55 o 
   7  -3   9       21.34       17.46      8.65 o 
 -14  -2   9      335.17      333.86     21.75 o 
 -13  -2   9       61.79       66.83     11.18 o 
 -12  -2   9      253.76      224.62     16.75 o 
 -11  -2   9      163.00      185.25     20.17 o 
 -10  -2   9      130.65      133.97     12.38 o 
  -9  -2   9     1113.06     1156.37     30.19 o 
  -8  -2   9      387.37      385.45     13.20 o 
  -7  -2   9        5.14       16.99      5.96 o 
  -6  -2   9      111.28      116.60     10.48 o 
  -5  -2   9      455.33      438.47     17.14 o 
  -4  -2   9     1816.21     1687.12     37.35 o 
  -3  -2   9       83.64       64.91      8.23 o 
  -2  -2   9      872.72      824.29     24.42 o 
  -1  -2   9     3482.47     3256.50     61.58 o 
   0  -2   9     5473.93     5221.68     88.57 o 
   1  -2   9       47.33       46.88      8.45 o 
   2  -2   9      518.63      514.13     27.11 o 
   3  -2   9     1108.92     1077.51     31.70 o 
   4  -2   9      713.30      692.80     37.59 o 
   5  -2   9      650.40      700.29     33.11 o 
   6  -2   9       25.18       25.63     10.82 o 
   7  -2   9      677.01      770.22     35.83 o 
 -14  -1   9      160.22      184.32     16.92 o 
 -13  -1   9       13.51       17.07      8.53 o 
 -12  -1   9       68.37       68.29     11.01 o 
 -11  -1   9      227.30      230.37     15.79 o 
 -10  -1   9     1793.59     1765.50     40.63 o 
  -9  -1   9        5.87       11.85      5.08 o 
  -8  -1   9     1831.80     1892.59     38.89 o 
  -7  -1   9      691.06      669.15     30.30 o 
  -6  -1   9     2163.46     2173.69     44.36 o 
  -5  -1   9      327.02      275.78     14.04 o 
  -4  -1   9     1701.26     1573.21     76.66 o 
  -3  -1   9     2094.94     1849.02    137.77 o 
  -2  -1   9     1268.97     1228.85     55.11 o 
  -1  -1   9      594.63      557.25     20.13 o 
   0  -1   9       64.96       70.36      9.37 o 
   1  -1   9     3986.52     3907.68     71.24 o 
   2  -1   9      642.18      627.35     35.68 o 
   3  -1   9      572.86      559.69     22.82 o 
   4  -1   9       19.97       29.94      8.51 o 
   5  -1   9     2639.94     2692.27    153.10 o 
   6  -1   9     1403.49     1416.56     51.95 o 
   7  -1   9      241.55      242.36     23.65 o 
 -15   0   9       64.28       49.54     11.71 o 
 -14   0   9      288.62      346.04     21.68 o 
 -13   0   9      176.32      204.47     16.94 o 
 -12   0   9       42.77       41.45      9.24 o 
 -11   0   9      141.87      155.70     13.53 o 
 -10   0   9      783.74      786.94     24.78 o 
  -9   0   9     4314.95     4285.17     73.50 o 
  -8   0   9      101.17      126.12      9.20 o 
  -7   0   9      540.69      545.35     22.34 o 
  -6   0   9      789.56      764.79     22.50 o 
  -5   0   9     9684.89     9640.71    145.47 o 
  -4   0   9     4609.89     4465.27     75.87 o 
  -3   0   9      419.17      403.51     20.67 o 
  -2   0   9     1169.18     1139.60     29.15 o 
  -1   0   9     9054.16     9028.27    138.75 o 
   0   0   9     8703.30     8444.25    131.45 o 
   1   0   9     1733.20     1701.98     43.69 o 
   2   0   9      419.11      388.23     18.13 o 
   3   0   9      646.40      670.70     53.00 o 
   4   0   9     2626.90     2582.55     70.27 o 
   5   0   9     1106.88     1074.24     42.40 o 
   6   0   9        3.64       -3.29      9.84 o 
   7   0   9       77.79       78.98     23.65 o 
 -15   1   9     2858.67     2963.33     75.92 o 
 -14   1   9      868.66      894.51     42.30 o 
 -13   1   9       27.45       33.93      9.42 o 
 -12   1   9     1167.99     1165.43     33.61 o 
 -11   1   9     6030.10     6085.04    102.16 o 
 -10   1   9     8357.19     8552.12    199.61 o 
  -9   1   9      597.48      627.71     22.62 o 
  -8   1   9     1055.32     1041.06     35.66 o 
  -7   1   9     1175.09     1155.59     23.12 o 
  -6   1   9     7403.18     7438.99    142.26 o 
  -5   1   9     2472.95     2259.38     45.09 o 
  -4   1   9       14.28       13.57      5.22 o 
  -3   1   9      233.81      220.65     21.45 o 
  -2   1   9     2180.87     2112.82     43.59 o 
  -1   1   9     2727.82     2589.06     50.85 o 
   0   1   9       84.31       94.66     10.04 o 
   1   1   9      765.19      810.26     25.02 o 
   2   1   9       52.19       42.67     11.49 o 
   3   1   9        8.47       10.79      9.03 o 
   4   1   9      544.31      473.76     28.95 o 
   5   1   9      326.01      346.36     26.56 o 
   6   1   9      180.58      227.35     29.14 o 
   7   1   9        3.14        8.45     18.16 o 
 -15   2   9      220.12      216.48     18.59 o 
 -14   2   9       10.92        6.10      8.58 o 
 -13   2   9      534.32      492.62     22.80 o 
 -12   2   9     1970.70     2039.60     52.98 o 
 -11   2   9     1084.88     1078.41     30.94 o 
 -10   2   9       24.16       28.57     10.39 o 
  -9   2   9     4711.30     4784.33    106.52 o 
  -8   2   9        7.26       10.75      3.96 o 
  -7   2   9     1798.19     1840.04     57.67 o 
  -6   2   9      188.95      202.69      9.27 o 
  -5   2   9     1385.27     1428.40     25.80 o 
  -4   2   9       85.72      125.68     10.24 o 
  -3   2   9     1402.50     1413.60     32.85 o 
  -2   2   9      725.12      800.24     17.56 o 
  -1   2   9       93.58       94.13      6.71 o 
   0   2   9      816.62      812.44     19.75 o 
   1   2   9       45.14       38.40      6.64 o 
   2   2   9      113.85      112.84     11.22 o 
   3   2   9      136.03      125.60     17.15 o 
   4   2   9      191.98      176.19     33.15 o 
   5   2   9       58.82       78.40     15.27 o 
   6   2   9       52.81       42.50     13.58 o 
 -15   3   9      681.83      689.48     28.52 o 
 -14   3   9      644.45      654.41     26.79 o 
 -13   3   9      271.43      298.58     20.90 o 
 -12   3   9      210.31      203.14     15.82 o 
 -11   3   9     1605.39     1610.23     39.20 o 
 -10   3   9     2597.69     2470.52     50.19 o 
  -9   3   9      211.86      234.33     11.40 o 
  -8   3   9       34.27       43.22      6.81 o 
  -7   3   9       36.03       44.76      5.99 o 
  -6   3   9      580.06      542.57     14.50 o 
  -5   3   9      750.72      798.76     18.93 o 
  -4   3   9        1.90       13.13      5.80 o 
  -3   3   9        7.77        7.67      3.19 o 
  -2   3   9       87.43      100.97     15.00 o 
  -1   3   9       27.95       47.47      6.08 o 
   0   3   9     1384.16     1396.53     48.54 o 
   1   3   9      410.10      417.00     18.45 o 
   2   3   9       11.15       10.06      6.62 o 
   3   3   9      660.56      631.69     24.15 o 
   4   3   9     1466.73     1568.48     54.04 o 
   5   3   9     1215.29     1251.05     48.79 o 
   6   3   9       31.38       12.18     14.15 o 
 -15   4   9       65.63       76.93     12.49 o 
 -14   4   9       42.33       56.85     11.36 o 
 -13   4   9       76.66       84.04     11.98 o 
 -12   4   9      459.63      433.71     20.67 o 
 -11   4   9        3.22       -2.91      6.50 o 
 -10   4   9     1492.97     1465.61     42.39 o 
  -9   4   9      250.03      243.73     11.19 o 
  -8   4   9      689.13      669.40     17.83 o 
  -7   4   9     1141.00     1133.77     23.90 o 
  -6   4   9     6218.84     5893.78    244.69 o 
  -5   4   9     1207.14     1176.12     24.00 o 
  -4   4   9        5.37        7.34      3.79 o 
  -3   4   9     2715.51     2721.02     73.94 o 
  -2   4   9     5549.33     5765.77     79.61 o 
  -1   4   9     2100.43     2030.75     43.06 o 
   0   4   9     1252.46     1212.38     31.69 o 
   1   4   9      377.07      321.08     27.85 o 
   2   4   9     1374.05     1338.90     39.34 o 
   3   4   9     3590.91     3580.65     71.49 o 
   4   4   9     1073.68     1084.83     66.73 o 
   5   4   9       33.76       41.35     13.73 o 
 -15   5   9      157.06      184.64     20.49 o 
 -14   5   9      376.25      385.98     23.38 o 
 -13   5   9      651.09      704.12     31.87 o 
 -12   5   9     1222.75     1194.77     42.20 o 
 -11   5   9     2312.24     2297.75     49.73 o 
 -10   5   9       88.25       98.01     11.09 o 
  -9   5   9      249.19      245.81     11.73 o 
  -8   5   9     2878.80     2920.53     47.37 o 
  -7   5   9     5094.05     5159.06     73.54 o 
  -6   5   9     1670.32     1621.99     50.30 o 
  -5   5   9      739.39      726.77     18.62 o 
  -4   5   9     1927.41     1984.99     41.09 o 
  -3   5   9     3883.80     3986.80     61.69 o 
  -2   5   9     2212.63     2116.04     44.59 o 
  -1   5   9      307.14      314.98     16.23 o 
   0   5   9      861.71      810.72     30.52 o 
   1   5   9     1844.28     1764.76     42.98 o 
   2   5   9      653.90      694.10     37.67 o 
   3   5   9        2.06       13.52     10.85 o 
   4   5   9     1277.54     1275.27     50.02 o 
   5   5   9      443.69      483.49     51.95 o 
 -15   6   9      395.02      464.06     25.14 o 
 -14   6   9      771.05      691.16     27.39 o 
 -13   6   9      914.23      928.23     30.79 o 
 -12   6   9     1149.89     1061.64     32.19 o 
 -11   6   9      229.79      252.89     16.41 o 
 -10   6   9     2922.89     2969.27     58.35 o 
  -9   6   9     3169.96     3177.93     62.79 o 
  -8   6   9     1369.88     1334.91     88.07 o 
  -7   6   9      867.82      840.43     21.18 o 
  -6   6   9     5788.33     5694.50    123.61 o 
  -5   6   9     2770.23     2836.63     46.50 o 
  -4   6   9      352.14      357.35     14.20 o 
  -3   6   9      165.28      148.40     12.21 o 
  -2   6   9     1118.09     1069.26     39.79 o 
  -1   6   9     1233.90     1256.21     34.04 o 
   0   6   9      560.81      561.87     22.80 o 
   1   6   9       28.77       38.16      9.29 o 
   2   6   9       61.43       41.45      9.41 o 
   3   6   9      811.31      768.71     29.05 o 
   4   6   9       23.01       36.96     13.44 o 
 -15   7   9     1099.00     1161.08     48.15 o 
 -14   7   9      119.97      143.53     15.10 o 
 -13   7   9      368.34      381.10     21.25 o 
 -12   7   9     2427.33     2501.17     90.68 o 
 -11   7   9     2853.05     2860.07     58.43 o 
 -10   7   9      491.39      515.74     21.29 o 
  -9   7   9       10.10        8.41      5.58 o 
  -8   7   9      378.97      407.37     15.53 o 
  -7   7   9     2371.95     2335.72     59.56 o 
  -6   7   9      115.25      123.65     11.95 o 
  -5   7   9       97.13       98.88      8.39 o 
  -4   7   9        3.21        2.76      5.83 o 
  -3   7   9      417.09      392.14     18.94 o 
  -2   7   9      316.66      319.37     17.90 o 
  -1   7   9       47.44       57.31      9.90 o 
   0   7   9        4.33        3.12      6.90 o 
   1   7   9      186.35      193.19     16.16 o 
   2   7   9      186.68      197.39     17.46 o 
   3   7   9      321.74      361.31     22.51 o 
   4   7   9      581.17      730.92     40.20 o 
 -15   8   9       49.03       15.32     11.61 o 
 -14   8   9      345.94      316.61     38.06 o 
 -13   8   9      268.50      299.32     19.59 o 
 -12   8   9       44.07       41.39      9.81 o 
 -11   8   9      250.77      214.00     16.04 o 
 -10   8   9       29.11       22.40      7.92 o 
  -9   8   9        7.28       10.19      5.82 o 
  -8   8   9        0.03        4.70      5.26 o 
  -7   8   9      634.45      651.32     19.95 o 
  -6   8   9      343.32      348.44     14.54 o 
  -5   8   9      111.74      115.64     12.04 o 
  -4   8   9       12.47       16.54     10.24 o 
  -3   8   9     1177.05     1184.10     33.94 o 
  -2   8   9      594.62      557.71     23.41 o 
  -1   8   9      233.72      221.05     16.95 o 
   0   8   9      252.07      274.87     24.51 o 
   1   8   9      248.47      272.81     25.09 o 
   2   8   9      527.26      567.15     27.36 o 
   3   8   9      546.09      549.21     26.57 o 
 -14   9   9        1.41       -0.02     10.34 o 
 -13   9   9      698.88      663.27     33.44 o 
 -12   9   9       94.98      143.48     17.20 o 
 -11   9   9       30.92       34.66      9.10 o 
 -10   9   9      857.67      851.40     27.87 o 
  -9   9   9       47.19       55.79     10.56 o 
  -8   9   9      554.86      586.38     22.58 o 
  -7   9   9        7.00       17.56      6.34 o 
  -6   9   9      918.68      956.85     30.26 o 
  -5   9   9      542.62      562.41     23.08 o 
  -4   9   9     2661.33     2722.37     70.29 o 
  -3   9   9        0.20       -4.37      7.47 o 
  -2   9   9      680.77      690.11     35.24 o 
  -1   9   9     3388.56     3408.04     87.96 o 
   0   9   9      742.76      809.07     30.30 o 
   1   9   9        9.83       16.08      9.15 o 
   2   9   9      173.05      160.94     17.06 o 
 -14  10   9       70.62       57.76     20.69 o 
 -13  10   9      306.33      282.41     57.02 o 
 -12  10   9      605.41      652.90     33.30 o 
 -11  10   9     1921.76     1961.09     58.97 o 
 -10  10   9       89.13       93.74     11.86 o 
  -9  10   9       15.79       18.52      6.69 o 
  -8  10   9     1463.92     1469.65     33.30 o 
  -7  10   9     3068.71     3227.26     65.97 o 
  -6  10   9     2343.71     2439.29     55.11 o 
  -5  10   9      211.55      209.31     16.88 o 
  -4  10   9       94.39       90.68     12.43 o 
  -3  10   9     2468.95     2586.38     70.57 o 
  -2  10   9     2928.36     2946.43    102.30 o 
  -1  10   9      279.10      304.42     29.79 o 
   0  10   9        5.26       17.86      8.94 o 
   1  10   9      359.65      421.68     24.92 o 
 -13  11   9     2041.37     2183.73     67.62 o 
 -12  11   9     2336.27     2388.41     69.87 o 
 -11  11   9      717.30      777.73     35.78 o 
 -10  11   9        4.63       -4.33      8.78 o 
  -9  11   9     1071.02     1088.97     33.41 o 
  -8  11   9     3675.09     3789.74     87.81 o 
  -7  11   9      440.24      480.67     36.84 o 
  -6  11   9       12.90       11.96      8.37 o 
  -5  11   9      200.24      189.01     16.96 o 
  -4  11   9      561.29      569.58     25.95 o 
  -3  11   9      389.64      372.78     22.67 o 
  -2  11   9       16.05       20.74     16.05 o 
  -1  11   9       61.37       66.63     12.25 o 
   0  11   9        2.20       -4.08      7.39 o 
 -12  12   9      306.02      335.97     27.05 o 
 -11  12   9     1103.45     1198.96     45.81 o 
 -10  12   9      279.46      268.61     35.90 o 
  -9  12   9      131.12      188.34     23.65 o 
  -8  12   9      176.86      181.05     20.80 o 
  -7  12   9      912.31      924.80     40.31 o 
  -6  12   9      296.54      304.49     25.38 o 
  -5  12   9      228.94      239.97     20.03 o 
  -4  12   9       55.39       39.72     10.69 o 
  -3  12   9      401.46      409.61     24.50 o 
  -2  12   9      419.56      446.88     55.96 o 
 -10  13   9        2.38       -0.42     16.05 o 
  -9  13   9       49.06       46.35     13.69 o 
  -8  13   9       12.58       21.55     28.51 o 
  -7  13   9      254.28      265.58     25.43 o 
  -6  13   9       23.58       30.22     12.33 o 
  -5  13   9        1.90        4.13     10.90 o 
  -4  13   9       25.65       21.72     13.23 o 
  -3 -13  10        5.83       21.83     13.83 o 
  -2 -13  10       81.15      119.35     21.54 o 
  -1 -13  10       23.76       39.31     15.68 o 
   0 -13  10       22.44       31.18     18.79 o 
   1 -13  10        3.17        6.80     12.28 o 
  -5 -12  10       45.05       25.43     14.33 o 
  -4 -12  10       60.96       53.56     15.52 o 
  -3 -12  10      364.88      416.06     31.80 o 
  -2 -12  10       97.99      105.11     19.25 o 
  -1 -12  10       69.34       76.12     17.32 o 
   0 -12  10       12.95       -7.60     11.95 o 
   1 -12  10      303.96      386.59     32.09 o 
   2 -12  10       16.69        7.60     11.95 o 
   3 -12  10      197.49      207.45     26.10 o 
  -7 -11  10      431.93      523.18     37.80 o 
  -6 -11  10       30.76       35.63     13.88 o 
  -5 -11  10      183.52      193.88     23.11 o 
  -4 -11  10      100.12       97.48     18.65 o 
  -3 -11  10     1341.12     1324.49     64.62 o 
  -2 -11  10      464.49      465.58     32.40 o 
  -1 -11  10       15.38       11.59     12.56 o 
   0 -11  10      111.61       92.47     17.98 o 
   1 -11  10     1666.00     1784.58     79.61 o 
   2 -11  10     2870.42     3024.96     89.28 o 
   3 -11  10      136.12      160.89     23.23 o 
   4 -11  10       61.29       68.66     16.63 o 
  -8 -10  10     1715.61     1754.42     82.36 o 
  -7 -10  10       18.47       24.24     11.79 o 
  -6 -10  10      324.59      343.90     27.32 o 
  -5 -10  10     1711.32     1779.32     59.41 o 
  -4 -10  10     3410.83     3628.24     94.66 o 
  -3 -10  10     1740.60     1720.75     59.27 o 
  -2 -10  10      108.01      117.02     19.11 o 
  -1 -10  10     1032.19      988.15     43.75 o 
   0 -10  10     2192.22     2206.45     70.62 o 
   1 -10  10     2936.29     2960.70     85.70 o 
   2 -10  10       35.76       29.05     12.56 o 
   3 -10  10      239.33      204.87     24.14 o 
   4 -10  10      593.38      662.20     38.70 o 
   5 -10  10      567.25      553.45     37.70 o 
  -9  -9  10     1074.04     1173.83     44.59 o 
  -8  -9  10        2.08       -2.51      9.06 o 
  -7  -9  10      344.41      367.61     20.58 o 
  -6  -9  10     1554.11     1555.39     53.60 o 
  -5  -9  10      649.33      668.93     34.04 o 
  -4  -9  10       55.94       83.23     15.53 o 
  -3  -9  10      926.97      901.88     49.20 o 
  -2  -9  10      394.26      362.78     27.77 o 
  -1  -9  10       13.61       13.48     11.16 o 
   0  -9  10      189.20      197.59     23.13 o 
   1  -9  10      695.35      613.00     34.85 o 
   2  -9  10      191.24      208.82     23.63 o 
   3  -9  10       61.27       86.62     17.24 o 
   4  -9  10        3.09        9.19     10.94 o 
   5  -9  10       55.92       86.63     17.25 o 
 -10  -8  10       29.48       39.44     13.47 o 
  -9  -8  10     1037.47     1101.69     42.69 o 
  -8  -8  10     1575.98     1612.48     52.17 o 
  -7  -8  10      972.25      959.71     31.16 o 
  -6  -8  10        8.61       12.92      8.60 o 
  -5  -8  10      216.38      224.48     19.36 o 
  -4  -8  10     2031.36     2077.37     47.82 o 
  -3  -8  10      149.48      175.06     22.38 o 
  -2  -8  10       34.95       32.91     11.86 o 
  -1  -8  10      345.07      300.21     34.21 o 
   0  -8  10      224.40      238.47     23.89 o 
   1  -8  10      403.93      371.24     28.22 o 
   2  -8  10        7.94       -9.81      8.22 o 
   3  -8  10        6.81        2.63      9.54 o 
   4  -8  10       35.72       37.62     12.89 o 
   5  -8  10       28.48       25.58     12.67 o 
   6  -8  10      351.37      388.98     32.10 o 
 -11  -7  10       41.53       29.42     12.39 o 
 -10  -7  10     1168.84     1225.81     45.67 o 
  -9  -7  10      161.18      152.66     18.32 o 
  -8  -7  10      116.31      148.11     17.89 o 
  -7  -7  10      219.24      211.48     15.95 o 
  -6  -7  10      149.87      138.16     13.54 o 
  -5  -7  10      214.29      190.20     14.84 o 
  -4  -7  10      293.69      312.18     17.88 o 
  -3  -7  10      821.31      758.34     29.02 o 
  -2  -7  10      133.85      129.89     13.19 o 
  -1  -7  10       40.47       59.14     13.43 o 
   0  -7  10      883.77      801.77     37.02 o 
   1  -7  10     1981.52     1822.57     59.72 o 
   2  -7  10      270.74      252.53     57.44 o 
   3  -7  10      344.05      351.93     28.13 o 
   4  -7  10      950.80      976.28     84.26 o 
   5  -7  10     1984.12     2081.88     69.90 o 
   6  -7  10     1153.76     1237.78     55.54 o 
 -12  -6  10       43.70       53.22     14.18 o 
 -11  -6  10      119.75      126.53     18.36 o 
 -10  -6  10      752.63      750.97     34.91 o 
  -9  -6  10      898.54      845.68     36.10 o 
  -8  -6  10       59.01       54.48      9.69 o 
  -7  -6  10     1748.75     1733.38     45.27 o 
  -6  -6  10      747.83      828.49     29.20 o 
  -5  -6  10     2422.72     2478.69     71.88 o 
  -4  -6  10      699.68      697.72     24.57 o 
  -3  -6  10     1916.29     1930.31     44.30 o 
  -2  -6  10     1451.15     1395.32     41.59 o 
  -1  -6  10     2520.32     2440.88     68.83 o 
   0  -6  10     1099.72     1080.94     31.49 o 
   1  -6  10       20.57       21.05     11.00 o 
   2  -6  10     2301.40     2275.76    131.35 o 
   3  -6  10      859.65      855.13     39.37 o 
   4  -6  10      256.16      281.35     25.73 o 
   5  -6  10       34.81       36.51     11.87 o 
   6  -6  10      943.34     1024.32     45.94 o 
 -12  -5  10      601.46      636.29     41.60 o 
 -11  -5  10      325.86      302.62     50.05 o 
 -10  -5  10       14.57       26.35     11.93 o 
  -9  -5  10      565.89      558.30     28.95 o 
  -8  -5  10      975.70     1008.20     31.24 o 
  -7  -5  10      496.19      450.97     20.25 o 
  -6  -5  10       34.25       43.49      8.91 o 
  -5  -5  10       51.46       52.46      9.00 o 
  -4  -5  10     5100.20     4850.25     85.27 o 
  -3  -5  10     4830.44     4649.85     82.53 o 
  -2  -5  10      313.59      285.73     22.40 o 
  -1  -5  10        3.27        1.13      5.81 o 
   0  -5  10     2641.33     2575.91     54.36 o 
   1  -5  10     2316.93     2325.23     51.36 o 
   2  -5  10      360.56      362.90     19.20 o 
   3  -5  10       10.41       13.64      9.64 o 
   4  -5  10      128.55      172.38     20.75 o 
   5  -5  10     1081.50     1179.22     47.93 o 
   6  -5  10     1213.88     1331.87     59.34 o 
 -13  -4  10      571.92      595.69     33.78 o 
 -12  -4  10       12.69        2.59     10.87 o 
 -11  -4  10      184.67      164.68     19.11 o 
 -10  -4  10     2966.75     2965.76    133.88 o 
  -9  -4  10     3792.37     3903.36     91.07 o 
  -8  -4  10      963.59      992.10     29.39 o 
  -7  -4  10        9.75       12.51      6.32 o 
  -6  -4  10     1214.64     1203.26     32.38 o 
  -5  -4  10     7572.18     7554.50    121.44 o 
  -4  -4  10     4998.85     4797.75    106.83 o 
  -3  -4  10       24.59       19.62      8.90 o 
  -2  -4  10      635.33      630.63     22.78 o 
  -1  -4  10     2497.86     2458.89     51.74 o 
   0  -4  10     1437.84     1417.89     36.77 o 
   1  -4  10      106.79      119.17     12.29 o 
   2  -4  10      154.60      150.68     13.84 o 
   3  -4  10       47.09       44.20      9.52 o 
   4  -4  10      125.15      163.94     15.09 o 
   5  -4  10       39.50       46.26     12.75 o 
   6  -4  10      162.26      151.98     19.12 o 
 -13  -3  10       48.44       49.81     13.35 o 
 -12  -3  10      630.11      638.17     32.24 o 
 -11  -3  10     2429.35     2228.05     63.91 o 
 -10  -3  10     1548.90     1525.22     62.72 o 
  -9  -3  10       96.87       94.30     14.92 o 
  -8  -3  10      513.57      513.82     24.03 o 
  -7  -3  10      287.40      264.60     15.60 o 
  -6  -3  10      154.62      161.15     13.15 o 
  -5  -3  10      302.18      290.48     15.98 o 
  -4  -3  10     1935.06     1858.82     41.87 o 
  -3  -3  10       40.42       43.92      8.27 o 
  -2  -3  10      174.45      168.16     13.32 o 
  -1  -3  10      456.04      401.15     18.86 o 
   0  -3  10     1649.21     1563.34     38.74 o 
   1  -3  10      475.58      449.86     20.00 o 
   2  -3  10       10.38        3.20      6.64 o 
   3  -3  10      670.04      612.75     24.73 o 
   4  -3  10      129.81      167.45     32.40 o 
   5  -3  10      158.56      201.19     17.13 o 
   6  -3  10       34.78       52.61     12.69 o 
 -14  -2  10      587.03      641.81     35.34 o 
 -13  -2  10      253.25      254.82     23.87 o 
 -12  -2  10      375.08      370.76     26.43 o 
 -11  -2  10      313.79      313.61     23.89 o 
 -10  -2  10     2153.95     2146.11     60.47 o 
  -9  -2  10      100.05      103.05     14.78 o 
  -8  -2  10        5.73        7.73      5.64 o 
  -7  -2  10      496.71      519.29     19.98 o 
  -6  -2  10      116.44      114.22     10.93 o 
  -5  -2  10      417.82      387.86     18.88 o 
  -4  -2  10        8.28       12.00      6.22 o 
  -3  -2  10        2.72       16.98      9.64 o 
  -2  -2  10     1379.52     1326.43     33.99 o 
  -1  -2  10      381.05      374.25     18.03 o 
   0  -2  10      100.77       98.23     11.33 o 
   1  -2  10      118.34      119.91     17.03 o 
   2  -2  10      869.25      840.82     46.27 o 
   3  -2  10      305.85      324.99     30.21 o 
   4  -2  10      112.78      126.56     13.80 o 
   5  -2  10      576.89      607.28     31.95 o 
   6  -2  10      971.63     1013.17     59.76 o 
 -14  -1  10        0.41       -7.87     10.15 o 
 -13  -1  10      214.75      234.40     23.29 o 
 -12  -1  10        2.69       -5.35      9.20 o 
 -11  -1  10       19.33        7.95     11.61 o 
 -10  -1  10      167.56      176.10     18.21 o 
  -9  -1  10      873.27      807.46     32.70 o 
  -8  -1  10      561.85      542.16     21.63 o 
  -7  -1  10      643.68      652.84     22.00 o 
  -6  -1  10       84.44       92.82     15.65 o 
  -5  -1  10     3779.66     3794.87     68.67 o 
  -4  -1  10     4708.54     4565.90     79.52 o 
  -3  -1  10      763.25      707.51     37.15 o 
  -2  -1  10       37.10       37.55      8.06 o 
  -1  -1  10     7608.51     7596.99    121.90 o 
   0  -1  10    11369.44    11214.28    171.52 o 
   1  -1  10     2252.93     2190.17     48.62 o 
   2  -1  10       40.73       32.73      9.41 o 
   3  -1  10     3572.16     3597.02     89.11 o 
   4  -1  10     2658.94     2765.60     75.17 o 
   5  -1  10     1228.59     1293.91     48.34 o 
   6  -1  10        1.28       -2.75     12.04 o 
 -14   0  10      838.19      829.06     38.47 o 
 -13   0  10       62.12       50.30     25.13 o 
 -12   0  10      136.80      145.39     22.60 o 
 -11   0  10     3751.34     3675.33     87.65 o 
 -10   0  10     3912.04     3718.24     86.76 o 
  -9   0  10        0.10        1.99      7.61 o 
  -8   0  10     1354.54     1352.61     44.26 o 
  -7   0  10     5264.65     5232.41     88.43 o 
  -6   0  10     5301.78     5144.51     86.80 o 
  -5   0  10     2563.49     2479.90     50.14 o 
  -4   0  10      203.65      166.07     12.66 o 
  -3   0  10     1521.47     1489.38     35.98 o 
  -2   0  10     3502.72     3392.33     63.54 o 
  -1   0  10     2074.31     2027.23     44.75 o 
   0   0  10      178.22      188.95     18.97 o 
   1   0  10     1784.88     1739.73     41.88 o 
   2   0  10     1022.61      952.74     38.47 o 
   3   0  10      159.98      177.35     20.12 o 
   4   0  10       59.66       63.41     16.47 o 
   5   0  10      264.04      336.61     33.58 o 
   6   0  10       72.39       83.65     34.21 o 
 -15   1  10      161.18      160.22     21.50 o 
 -14   1  10      156.28      163.60     20.25 o 
 -13   1  10      337.74      347.19     25.96 o 
 -12   1  10     1014.35      955.15     38.82 o 
 -11   1  10      933.35      857.38     35.53 o 
 -10   1  10      104.00       87.66     13.80 o 
  -9   1  10     4078.71     3905.18     92.07 o 
  -8   1  10     2173.47     2134.91     71.96 o 
  -7   1  10     1793.37     1813.44     48.01 o 
  -6   1  10      247.12      265.30     18.90 o 
  -5   1  10     3208.90     3105.49     58.75 o 
  -4   1  10     1143.10     1021.34     28.30 o 
  -3   1  10       16.22       17.88      6.64 o 
  -2   1  10      170.96      179.00     13.11 o 
  -1   1  10      357.62      348.85     17.16 o 
   0   1  10      600.71      604.77     21.86 o 
   1   1  10      404.37      374.55     31.47 o 
   2   1  10      880.52      865.32     36.54 o 
   3   1  10       28.66       27.87     11.15 o 
   4   1  10      764.68      742.26     44.77 o 
   5   1  10      243.00      256.68     25.17 o 
   6   1  10        5.42        1.78      9.40 o 
 -15   2  10     3622.96     3566.89     92.58 o 
 -14   2  10     1259.79     1095.40     43.75 o 
 -13   2  10      395.97      384.12     27.03 o 
 -12   2  10      255.67      224.17     21.34 o 
 -11   2  10     2510.43     2416.67     72.64 o 
 -10   2  10     2878.28     2809.72     70.48 o 
  -9   2  10     1885.74     1871.78     40.97 o 
  -8   2  10      107.04      102.93     10.23 o 
  -7   2  10      957.94      958.21     26.97 o 
  -6   2  10     3664.41     3430.17    129.34 o 
  -5   2  10     1137.13     1065.63     28.93 o 
  -4   2  10      448.52      440.24     17.80 o 
  -3   2  10       39.40       35.33      7.32 o 
  -2   2  10      735.01      723.42     23.61 o 
  -1   2  10      101.37       94.29     10.09 o 
   0   2  10        0.33       -1.77      8.11 o 
   1   2  10        1.56        5.11      8.83 o 
   2   2  10        5.34       10.69      9.52 o 
   3   2  10       37.70       33.38     13.17 o 
   4   2  10      663.27      642.79     34.88 o 
   5   2  10      869.60      874.95     41.00 o 
 -15   3  10      283.00      296.96     31.68 o 
 -14   3  10      126.80      130.32     18.62 o 
 -13   3  10        0.82        3.62     10.30 o 
 -12   3  10       74.56       81.26     13.88 o 
 -11   3  10      232.38      224.67     20.12 o 
 -10   3  10       10.85        6.29      8.78 o 
  -9   3  10      122.39      149.90     16.82 o 
  -8   3  10      249.24      251.20     14.02 o 
  -7   3  10        7.25       10.31      5.63 o 
  -6   3  10     1373.23     1310.81     32.92 o 
  -5   3  10      153.66      151.62     11.99 o 
  -4   3  10      681.26      629.80     21.36 o 
  -3   3  10     1213.27     1132.14     30.13 o 
  -2   3  10      928.18      932.31     26.85 o 
  -1   3  10     1863.34     1786.70     53.73 o 
   0   3  10       61.35       62.86     13.05 o 
   1   3  10       39.89       34.26     21.12 o 
   2   3  10      822.50      796.20     64.83 o 
   3   3  10     1573.22     1573.01     85.31 o 
   4   3  10      633.29      603.67     45.19 o 
   5   3  10       62.02       22.06     12.97 o 
 -15   4  10       51.25       46.88     18.58 o 
 -14   4  10      106.13       99.97     16.69 o 
 -13   4  10        2.71        2.08      9.62 o 
 -12   4  10      231.86      244.52     21.50 o 
 -11   4  10      984.00      916.69     77.71 o 
 -10   4  10        6.96        9.24      9.29 o 
  -9   4  10       17.50       24.62      6.44 o 
  -8   4  10      923.01      951.26     27.22 o 
  -7   4  10     1553.48     1561.23     39.18 o 
  -6   4  10      611.48      543.72     20.39 o 
  -5   4  10      368.42      340.43     16.71 o 
  -4   4  10     1284.42     1298.32     32.77 o 
  -3   4  10     2608.20     2580.22     51.78 o 
  -2   4  10      939.56      890.63     36.28 o 
  -1   4  10      469.45      446.77     26.70 o 
   0   4  10      883.29      930.81     38.67 o 
   1   4  10      839.71      879.74     58.07 o 
   2   4  10      213.37      230.54     27.87 o 
   3   4  10       33.11       22.55     17.95 o 
   4   4  10      868.74      966.61     44.19 o 
 -15   5  10      265.56      297.42     67.57 o 
 -14   5  10      548.08      514.05     30.91 o 
 -13   5  10      268.40      277.93     23.27 o 
 -12   5  10      148.38      140.45     17.72 o 
 -11   5  10     2573.03     2465.98     65.70 o 
 -10   5  10     1179.25     1215.81     41.78 o 
  -9   5  10     1973.29     1891.27     42.24 o 
  -8   5  10        7.70       12.48      6.69 o 
  -7   5  10      492.52      484.46     19.55 o 
  -6   5  10     5563.75     5635.44     94.78 o 
  -5   5  10     4620.57     4483.58     79.25 o 
  -4   5  10      171.08      164.93     12.28 o 
  -3   5  10       19.69       12.29      9.20 o 
  -2   5  10     5406.51     5168.53    146.98 o 
  -1   5  10     5262.13     5058.99    114.76 o 
   0   5  10      886.71      919.92     39.42 o 
   1   5  10        3.15        0.93      9.32 o 
   2   5  10      516.36      564.22     48.99 o 
   3   5  10     1817.66     1784.40     61.66 o 
   4   5  10      721.33      784.16     42.23 o 
 -15   6  10      573.88      601.86     33.38 o 
 -14   6  10        4.69       12.85      7.37 o 
 -13   6  10      321.74      346.47     20.25 o 
 -12   6  10     6445.59     6362.97    108.33 o 
 -11   6  10     1859.06     1998.40     54.42 o 
 -10   6  10      760.86      738.96     67.36 o 
  -9   6  10        3.38       13.15      7.15 o 
  -8   6  10     1355.78     1338.82     34.66 o 
  -7   6  10     3955.10     4033.00     73.44 o 
  -6   6  10     3008.14     2946.22     58.13 o 
  -5   6  10        6.37        9.99      5.81 o 
  -4   6  10      648.39      616.19     30.01 o 
  -3   6  10     1312.23     1384.84     53.00 o 
  -2   6  10      993.80      954.35     39.09 o 
  -1   6  10      136.67      156.88     21.54 o 
   0   6  10       12.24       22.03     10.70 o 
   1   6  10       11.90        9.30     10.57 o 
   2   6  10       76.32       86.02     16.42 o 
   3   6  10       49.43       80.81     17.12 o 
 -15   7  10       45.53       76.56     33.58 o 
 -14   7  10      213.92      208.32     17.30 o 
 -13   7  10     1828.77     1893.54     47.06 o 
 -12   7  10     1091.95     1106.71     33.37 o 
 -11   7  10       31.75       44.81      9.35 o 
 -10   7  10      238.55      243.36     27.00 o 
  -9   7  10      684.84      682.42     20.37 o 
  -8   7  10      476.09      500.68     20.78 o 
  -7   7  10      130.30      128.79     10.14 o 
  -6   7  10      787.63      747.41     20.62 o 
  -5   7  10       46.33       71.09     13.87 o 
  -4   7  10       28.81       30.89     11.43 o 
  -3   7  10      203.72      226.39     22.55 o 
  -2   7  10     1477.14     1473.04     51.50 o 
  -1   7  10        2.99        9.50      9.56 o 
   0   7  10        6.23        9.77     11.61 o 
   1   7  10       69.18       66.42     15.20 o 
   2   7  10      108.13      112.13     19.41 o 
   3   7  10      296.72      343.79     42.66 o 
 -14   8  10      213.45      253.00     19.71 o 
 -13   8  10      192.62      195.81     16.63 o 
 -12   8  10     1528.03     1531.61     40.72 o 
 -11   8  10      261.87      274.71     17.71 o 
 -10   8  10       39.62       33.59     10.80 o 
  -9   8  10       65.47       74.77      8.78 o 
  -8   8  10      403.26      408.00     18.41 o 
  -7   8  10      258.66      256.98     13.64 o 
  -6   8  10      212.28      214.01     15.23 o 
  -5   8  10      244.77      264.45     17.63 o 
  -4   8  10        0.45       -3.29      9.40 o 
  -3   8  10       61.84       64.88     14.62 o 
  -2   8  10      101.50       94.35     16.69 o 
  -1   8  10     1032.83     1079.41     85.10 o 
   0   8  10      183.78      166.12     21.34 o 
   1   8  10       67.28       42.29     14.43 o 
   2   8  10      272.89      287.82     28.52 o 
 -14   9  10       26.11       27.94     12.88 o 
 -13   9  10        7.10       16.63      8.51 o 
 -12   9  10      128.85      121.08     13.16 o 
 -11   9  10     1101.72     1144.53     34.13 o 
 -10   9  10       12.29       15.02      7.28 o 
  -9   9  10      291.48      243.30     19.82 o 
  -8   9  10      621.72      647.75     20.97 o 
  -7   9  10     1787.65     1833.63     45.08 o 
  -6   9  10     1149.51     1176.13     34.60 o 
  -5   9  10        6.21        1.83      7.04 o 
  -4   9  10      138.77      168.02     15.21 o 
  -3   9  10     1762.51     1710.85     58.04 o 
  -2   9  10     3059.62     3246.09     88.20 o 
  -1   9  10      544.50      606.86     35.48 o 
   0   9  10       26.55       31.25     12.63 o 
   1   9  10      732.04      824.13     41.96 o 
 -13  10  10      914.62      958.61     40.70 o 
 -12  10  10     1025.73     1063.49     42.08 o 
 -11  10  10       65.74       86.75     13.38 o 
 -10  10  10       93.47      151.69     17.77 o 
  -9  10  10     1298.79     1287.42     37.63 o 
  -8  10  10     1690.11     1691.58     44.25 o 
  -7  10  10      478.36      482.34     23.20 o 
  -6  10  10      221.96      221.46     17.51 o 
  -5  10  10      776.47      768.55     31.09 o 
  -4  10  10     1243.86     1254.79     38.10 o 
  -3  10  10      753.42      746.04     38.35 o 
  -2  10  10      183.11      201.68     23.59 o 
  -1  10  10      400.57      366.35     30.46 o 
   0  10  10      340.57      413.55     32.35 o 
 -13  11  10      328.51      351.19     47.09 o 
 -12  11  10      508.03      509.64     29.52 o 
 -11  11  10     1903.00     1919.30     58.94 o 
 -10  11  10      990.33     1142.81     42.59 o 
  -9  11  10      333.18      373.35     38.01 o 
  -8  11  10      129.81      129.08     17.29 o 
  -7  11  10     1666.03     1626.61     53.45 o 
  -6  11  10     1171.01     1131.70     43.71 o 
  -5  11  10      135.21      138.64     18.59 o 
  -4  11  10      168.59      175.98     22.07 o 
  -3  11  10      646.13      575.39    105.59 o 
  -2  11  10      785.20      788.15     65.46 o 
 -11  12  10      904.67      915.22     59.13 o 
 -10  12  10       91.33      134.73     27.87 o 
  -9  12  10       51.88       55.33     14.04 o 
  -8  12  10      903.34     1000.63     42.11 o 
  -7  12  10      262.47      259.93     24.44 o 
  -6  12  10      108.68      142.88     15.07 o 
  -5  12  10        3.30       17.05      9.32 o 
  -4  12  10      155.19      161.11     21.95 o 
  -3  12  10        4.93       10.47     12.65 o 
  -9  13  10       36.97       49.79     14.15 o 
  -8  13  10      717.10      727.73     43.29 o 
  -7  13  10      367.44      385.81     29.39 o 
  -6  13  10       75.45       68.50     14.46 o 
  -4 -12  11        0.90        6.53     18.16 o 
  -3 -12  11       47.02       72.59     17.13 o 
  -2 -12  11      164.56      162.18     23.13 o 
  -1 -12  11      116.27      138.75     33.58 o 
   0 -12  11      194.74      233.04     27.66 o 
   1 -12  11       97.27       87.09     26.61 o 
  -6 -11  11      137.86      129.13     19.95 o 
  -5 -11  11      605.95      665.82     37.63 o 
  -4 -11  11     1510.02     1556.20     58.24 o 
  -3 -11  11      832.38      817.72     41.50 o 
  -2 -11  11      170.04      200.72     24.77 o 
  -1 -11  11      789.01      776.65     41.34 o 
   0 -11  11      386.44      407.41     32.70 o 
   1 -11  11     2013.14     2085.50     71.67 o 
   2 -11  11       14.03       -2.94     12.07 o 
  -8 -10  11      193.63      193.01     32.10 o 
  -7 -10  11      849.39      967.20     95.66 o 
  -6 -10  11      707.86      714.08     37.47 o 
  -5 -10  11      115.58      132.72     22.60 o 
  -4 -10  11        0.56       -2.86     11.00 o 
  -3 -10  11     1764.19     1823.95     75.39 o 
  -2 -10  11     1473.81     1510.85     56.89 o 
  -1 -10  11       97.49      126.79     20.08 o 
   0 -10  11        9.14       -1.77     11.77 o 
   1 -10  11      534.12      586.24     36.08 o 
   2 -10  11     1730.57     1801.51     64.95 o 
   3 -10  11      272.16      243.57     27.27 o 
  -9  -9  11     1028.57     1095.48     43.53 o 
  -8  -9  11     2430.39     2677.75     73.50 o 
  -7  -9  11      607.80      651.53     34.45 o 
  -6  -9  11       25.04       17.98     12.04 o 
  -5  -9  11      669.80      708.63     44.35 o 
  -4  -9  11     2686.93     2670.65     77.63 o 
  -3  -9  11     2190.63     2179.49     68.54 o 
  -2  -9  11        5.43       -0.68     10.78 o 
  -1  -9  11        2.40       11.95     11.16 o 
   0  -9  11      854.66      820.12     40.16 o 
   1  -9  11     1476.65     1403.06     54.17 o 
   2  -9  11       54.33       52.03     14.78 o 
   3  -9  11       13.02        0.48      9.33 o 
   4  -9  11       31.54       53.65     14.97 o 
 -10  -8  11     1525.76     1590.86     55.05 o 
  -9  -8  11     1060.42     1116.47     44.09 o 
  -8  -8  11      329.88      357.59     25.98 o 
  -7  -8  11       18.67       19.18      9.00 o 
  -6  -8  11       60.20       87.42     11.99 o 
  -5  -8  11      649.81      689.61     64.62 o 
  -4  -8  11     1021.99      909.32     40.76 o 
  -3  -8  11      315.46      389.52     28.37 o 
  -2  -8  11       11.64        8.35     10.98 o 
  -1  -8  11       43.11       54.58     14.30 o 
   0  -8  11        1.99       -5.04      9.64 o 
   1  -8  11      211.92      217.13     33.37 o 
   2  -8  11      195.24      202.82     23.86 o 
   3  -8  11      322.94      315.45     28.79 o 
   4  -8  11       28.44       41.36     13.94 o 
   5  -8  11      512.00      493.11     35.44 o 
 -11  -7  11       13.61        9.80     11.05 o 
 -10  -7  11       70.55       56.90     15.06 o 
  -9  -7  11       88.00      127.06     17.77 o 
  -8  -7  11      336.97      331.83     24.95 o 
  -7  -7  11      409.24      420.16     21.32 o 
  -6  -7  11       13.07        1.69      7.12 o 
  -5  -7  11      389.23      375.35     20.33 o 
  -4  -7  11      583.86      615.07     24.36 o 
  -3  -7  11        6.10        3.64      6.43 o 
  -2  -7  11      630.24      601.21     31.94 o 
  -1  -7  11      590.79      515.27     30.88 o 
   0  -7  11      476.19      454.02     30.31 o 
   1  -7  11        4.75        8.72      9.73 o 
   2  -7  11      729.74      727.61     37.54 o 
   3  -7  11      165.61      153.29     27.24 o 
   4  -7  11      271.68      259.48     41.39 o 
   5  -7  11       30.60       32.63     12.75 o 
 -12  -6  11       93.42      100.45     17.45 o 
 -11  -6  11       12.03       -8.14     10.56 o 
 -10  -6  11       43.99       53.65     13.73 o 
  -9  -6  11      162.17      160.88     34.42 o 
  -8  -6  11      556.00      572.03     23.61 o 
  -7  -6  11      121.22      143.57     14.05 o 
  -6  -6  11      136.19      121.87     13.88 o 
  -5  -6  11       38.27       25.49     10.09 o 
  -4  -6  11     1509.21     1456.95     48.81 o 
  -3  -6  11     2797.71     2698.67     57.38 o 
  -2  -6  11      264.79      252.68     16.99 o 
  -1  -6  11      346.30      298.41     18.07 o 
   0  -6  11     1844.87     1798.37     59.28 o 
   1  -6  11     4288.22     4156.28    168.94 o 
   2  -6  11      529.39      564.67     32.83 o 
   3  -6  11       64.44       72.75     14.97 o 
   4  -6  11      605.81      616.09     70.11 o 
   5  -6  11     1280.74     1464.51     56.44 o 
 -12  -5  11        3.67       11.43     11.43 o 
 -11  -5  11      273.94      279.04     43.92 o 
 -10  -5  11     2451.81     2538.78     71.05 o 
  -9  -5  11     5464.18     5541.37    181.61 o 
  -8  -5  11       81.81       92.71     11.66 o 
  -7  -5  11     1099.36     1048.20     31.84 o 
  -6  -5  11     3149.87     3210.02     64.50 o 
  -5  -5  11     4008.45     4069.97     80.77 o 
  -4  -5  11     1147.60     1147.02     54.04 o 
  -3  -5  11       42.79       44.19      8.93 o 
  -2  -5  11      924.47      908.40     29.23 o 
  -1  -5  11     3318.79     3284.99     65.84 o 
   0  -5  11     2336.45     2447.45     54.22 o 
   1  -5  11      554.30      553.36     23.74 o 
   2  -5  11      305.59      288.73     25.36 o 
   3  -5  11      605.76      629.60     34.17 o 
   4  -5  11      349.10      331.49     28.05 o 
   5  -5  11        4.72        7.95     10.45 o 
 -13  -4  11      256.59      228.30     24.19 o 
 -12  -4  11     1040.10     1032.09     43.29 o 
 -11  -4  11     1088.97     1174.49    102.42 o 
 -10  -4  11     1610.59     1633.39     53.43 o 
  -9  -4  11       79.30       78.69     14.18 o 
  -8  -4  11     1289.07     1267.43     35.12 o 
  -7  -4  11     1274.15     1244.25     34.61 o 
  -6  -4  11      367.12      369.69     18.98 o 
  -5  -4  11       23.82       26.36      7.99 o 
  -4  -4  11      492.83      459.43     20.38 o 
  -3  -4  11      596.65      511.52     21.48 o 
  -2  -4  11      363.83      381.23     19.44 o 
  -1  -4  11      223.20      202.34     15.63 o 
   0  -4  11      135.50      141.82     13.87 o 
   1  -4  11      888.95      892.91     39.60 o 
   2  -4  11       19.72       42.64      9.59 o 
   3  -4  11       42.34       58.12     10.69 o 
   4  -4  11      141.11      174.46     21.34 o 
   5  -4  11      601.20      712.26     35.80 o 
 -13  -3  11      669.24      689.65     36.53 o 
 -12  -3  11      464.08      463.33     30.01 o 
 -11  -3  11       66.40       74.31     15.15 o 
 -10  -3  11     1543.81     1547.89     51.21 o 
  -9  -3  11     1108.47     1074.24     40.45 o 
  -8  -3  11     1014.17     1005.81     38.68 o 
  -7  -3  11      319.29      294.73     18.20 o 
  -6  -3  11        5.65       -0.03      6.09 o 
  -5  -3  11      927.47      884.91     28.05 o 
  -4  -3  11     1267.27     1233.17     33.77 o 
  -3  -3  11      152.97      149.09     13.39 o 
  -2  -3  11       53.24       49.49      9.44 o 
  -1  -3  11     1832.99     1763.65     43.02 o 
   0  -3  11       81.09       74.69     10.65 o 
   1  -3  11        1.43        9.51      7.69 o 
   2  -3  11      218.35      203.47     16.44 o 
   3  -3  11       27.41       35.20      9.53 o 
   4  -3  11       78.97       71.13     11.13 o 
   5  -3  11      288.26      310.45     25.73 o 
 -14  -2  11      637.52      668.68     35.68 o 
 -13  -2  11       11.03       12.30     10.70 o 
 -12  -2  11        3.33        7.46     10.34 o 
 -11  -2  11     1016.36      963.96     39.41 o 
 -10  -2  11      929.44      907.21     55.54 o 
  -9  -2  11       65.21       53.15     12.37 o 
  -8  -2  11       34.23       26.43      7.45 o 
  -7  -2  11       13.54       14.42      6.65 o 
  -6  -2  11       43.07       42.58      8.23 o 
  -5  -2  11      303.14      284.58     16.48 o 
  -4  -2  11     1001.11      961.99     29.16 o 
  -3  -2  11       49.04       44.99      9.07 o 
  -2  -2  11      251.36      245.46     16.25 o 
  -1  -2  11      340.01      339.39     18.89 o 
   0  -2  11     1783.42     1785.72     43.82 o 
   1  -2  11        3.29       -3.29      7.19 o 
   2  -2  11       83.61       79.40     15.03 o 
   3  -2  11      817.80      904.68     38.60 o 
   4  -2  11     2257.23     2334.63     69.00 o 
   5  -2  11      813.39      803.15     48.78 o 
 -14  -1  11      284.62      287.24     26.97 o 
 -13  -1  11      348.16      331.75     26.87 o 
 -12  -1  11       20.57       33.53     12.26 o 
 -11  -1  11      559.55      519.99     29.25 o 
 -10  -1  11      908.97      938.64     37.92 o 
  -9  -1  11       23.71       27.35     19.01 o 
  -8  -1  11       85.33       97.41     10.93 o 
  -7  -1  11     1706.56     1662.47     39.89 o 
  -6  -1  11     3602.60     3586.18     67.68 o 
  -5  -1  11     1009.65      979.00     29.01 o 
  -4  -1  11      657.06      627.71     24.06 o 
  -3  -1  11      920.47      825.98     26.88 o 
  -2  -1  11     2220.12     2140.73     47.82 o 
  -1  -1  11     1190.14     1090.24     32.07 o 
   0  -1  11       86.43       84.34     11.65 o 
   1  -1  11      406.69      408.70     25.26 o 
   2  -1  11     1255.61     1256.01     45.89 o 
   3  -1  11      628.73      614.73     36.53 o 
   4  -1  11      149.05      152.92     20.30 o 
   5  -1  11      351.28      393.26     29.85 o 
 -14   0  11      494.80      488.50     31.94 o 
 -13   0  11      435.54      427.34     31.89 o 
 -12   0  11      412.89      351.38     25.96 o 
 -11   0  11      699.40      682.29     80.46 o 
 -10   0  11      216.71      182.48     19.11 o 
  -9   0  11     1672.88     1621.55     49.86 o 
  -8   0  11     1913.39     1787.55     83.08 o 
  -7   0  11     1295.24     1266.70     33.40 o 
  -6   0  11      905.96      877.37     27.14 o 
  -5   0  11     6067.62     6054.48    101.47 o 
  -4   0  11     6821.00     6669.10    110.05 o 
  -3   0  11      403.16      398.99     18.81 o 
  -2   0  11       10.40        6.79      7.00 o 
  -1   0  11     1171.27     1181.12     33.42 o 
   0   0  11     5841.04     5748.39     99.86 o 
   1   0  11      397.81      402.75     26.87 o 
   2   0  11      628.62      625.91     32.10 o 
   3   0  11      544.47      546.99     32.52 o 
   4   0  11     2062.34     2009.18     64.45 o 
   5   0  11     1213.00     1367.61     52.56 o 
 -14   1  11     1493.44     1588.46     55.39 o 
 -13   1  11      215.80      202.44     22.40 o 
 -12   1  11      143.09      130.70     17.89 o 
 -11   1  11     3046.27     3003.31     82.36 o 
 -10   1  11     4654.69     4506.81    101.39 o 
  -9   1  11      376.06      372.07     17.52 o 
  -8   1  11      301.80      269.10     21.02 o 
  -7   1  11     2897.23     2801.70     56.23 o 
  -6   1  11     4007.57     3911.90     72.00 o 
  -5   1  11     3232.42     3138.91     61.18 o 
  -4   1  11      592.50      609.55     22.63 o 
  -3   1  11       32.58       36.33      8.73 o 
  -2   1  11      891.87      878.31     27.80 o 
  -1   1  11      779.97      731.25     25.34 o 
   0   1  11        6.70        2.81      8.49 o 
   1   1  11       79.70       76.82     14.25 o 
   2   1  11        3.70       -5.84      8.42 o 
   3   1  11      188.46      180.71     21.40 o 
   4   1  11       29.29       25.34     17.10 o 
   5   1  11      175.56      156.50     24.71 o 
 -15   2  11      668.39      652.27     36.21 o 
 -14   2  11       10.10        5.17     11.36 o 
 -13   2  11      233.96      231.03     22.69 o 
 -12   2  11     2050.99     1919.49     58.51 o 
 -11   2  11     1137.66     1081.39     41.06 o 
 -10   2  11       62.25       58.31     15.84 o 
  -9   2  11       51.55       60.69      8.63 o 
  -8   2  11      111.76      135.72     12.33 o 
  -7   2  11      265.17      275.78     16.12 o 
  -6   2  11       66.37       55.88      9.24 o 
  -5   2  11      419.88      443.82     19.51 o 
  -4   2  11      140.48      165.68     13.47 o 
  -3   2  11       16.27       14.68      6.77 o 
  -2   2  11       81.80       84.00     13.03 o 
  -1   2  11      884.83      877.87     27.60 o 
   0   2  11      305.01      267.33     23.44 o 
   1   2  11      360.85      338.37     26.43 o 
   2   2  11        9.26       -2.12      9.54 o 
   3   2  11      577.92      528.96     62.30 o 
   4   2  11      292.84      359.46     29.49 o 
 -15   3  11      831.20      813.39     80.03 o 
 -14   3  11      301.79      250.68     24.90 o 
 -13   3  11      138.31      153.26     19.05 o 
 -12   3  11       52.58       38.52     15.63 o 
 -11   3  11      349.04      339.95     24.19 o 
 -10   3  11      332.33      364.71     24.44 o 
  -9   3  11       33.91       30.98      9.52 o 
  -8   3  11      378.23      309.37     16.76 o 
  -7   3  11     1026.95     1051.69     30.12 o 
  -6   3  11     1676.96     1604.03     48.29 o 
  -5   3  11      226.44      164.77     13.46 o 
  -4   3  11      134.92      108.97     11.68 o 
  -3   3  11      841.32      796.03     25.78 o 
  -2   3  11       54.63       51.83     12.99 o 
  -1   3  11       70.38       51.74     13.74 o 
   0   3  11     1438.05     1432.75     50.76 o 
   1   3  11      146.81      157.88     19.98 o 
   2   3  11        6.27        9.44     10.87 o 
   3   3  11        4.61        6.18     11.36 o 
   4   3  11      442.73      440.07     33.15 o 
 -15   4  11       20.35       16.33     11.96 o 
 -14   4  11       14.91       23.15     11.66 o 
 -13   4  11        5.18        8.66      9.56 o 
 -12   4  11       10.87       14.67     14.36 o 
 -11   4  11      292.15      257.66     50.26 o 
 -10   4  11      665.82      658.20     30.56 o 
  -9   4  11      139.26      115.48     11.80 o 
  -8   4  11      419.62      415.21     22.09 o 
  -7   4  11       65.49       59.28      9.62 o 
  -6   4  11     2351.06     2359.92     50.42 o 
  -5   4  11     1327.45     1270.59     33.65 o 
  -4   4  11        0.41       -2.91      6.28 o 
  -3   4  11       64.81       59.18     17.53 o 
  -2   4  11     3065.97     3069.64     80.13 o 
  -1   4  11     4998.41     4904.07    113.23 o 
   0   4  11      857.05      878.43     39.42 o 
   1   4  11       18.97        8.41     11.36 o 
   2   4  11      535.04      572.75     34.45 o 
   3   4  11     2123.70     2283.08     72.42 o 
 -15   5  11      251.33      264.52     25.52 o 
 -14   5  11       20.74       37.88     12.39 o 
 -13   5  11       82.45       62.24     14.07 o 
 -12   5  11     2214.58     2276.96     64.95 o 
 -11   5  11     2914.86     2855.92     74.05 o 
 -10   5  11      287.04      280.49     23.65 o 
  -9   5  11      261.95      246.18     15.77 o 
  -8   5  11     2722.06     2648.76     55.14 o 
  -7   5  11     5581.03     5610.85     96.45 o 
  -6   5  11     1878.08     1803.00     56.94 o 
  -5   5  11       34.56       31.15      8.38 o 
  -4   5  11      983.02      953.65     38.67 o 
  -3   5  11     1620.02     1682.39     54.63 o 
  -2   5  11     2062.69     1975.27     61.06 o 
  -1   5  11      127.78      122.09     17.85 o 
   0   5  11      234.85      275.46     25.38 o 
   1   5  11      343.99      412.17     30.72 o 
   2   5  11      740.21      797.41     40.29 o 
   3   5  11       33.20       30.70     14.46 o 
 -15   6  11      211.39      209.06     22.99 o 
 -14   6  11      201.70      241.87     23.54 o 
 -13   6  11     1504.35     1477.52     51.06 o 
 -12   6  11      946.00      958.77     39.12 o 
 -11   6  11      101.28      126.03     16.72 o 
 -10   6  11     1489.17     1503.52     95.03 o 
  -9   6  11     1930.98     1847.99     43.83 o 
  -8   6  11      472.83      517.00     22.39 o 
  -7   6  11      223.50      224.44     26.92 o 
  -6   6  11     1960.96     1911.81     73.40 o 
  -5   6  11     1105.38     1150.57     68.00 o 
  -4   6  11      410.47      436.31     28.35 o 
  -3   6  11      167.90      169.58     20.55 o 
  -2   6  11     1792.62     1715.37     56.89 o 
  -1   6  11     1186.47     1171.68     82.57 o 
   0   6  11      260.49      304.85     27.31 o 
   1   6  11       21.81       13.82     13.94 o 
   2   6  11      339.51      320.13     29.12 o 
 -14   7  11      539.64      593.41     32.83 o 
 -13   7  11        9.27      -11.71      9.08 o 
 -12   7  11     1775.76     1693.24     53.90 o 
 -11   7  11     2152.51     2181.52     62.54 o 
 -10   7  11     1013.45      997.05     38.65 o 
  -9   7  11       57.39       72.47     16.47 o 
  -8   7  11      411.24      388.34     19.87 o 
  -7   7  11      767.99      855.24     28.10 o 
  -6   7  11      568.01      553.25     49.20 o 
  -5   7  11        4.53        2.48     10.04 o 
  -4   7  11      302.09      278.66     24.92 o 
  -3   7  11      474.79      494.13     31.50 o 
  -2   7  11        3.39        1.20     10.74 o 
  -1   7  11       16.09       42.38     15.63 o 
   0   7  11        2.95        8.36     10.00 o 
   1   7  11       39.01       59.16     15.98 o 
 -14   8  11        1.54       16.01     11.83 o 
 -13   8  11      674.85      659.17     33.00 o 
 -12   8  11      242.57      287.28     24.07 o 
 -11   8  11       47.53       35.41     11.60 o 
 -10   8  11       11.27        5.64      8.65 o 
  -9   8  11       13.97       10.25      7.93 o 
  -8   8  11        2.45        9.91      7.71 o 
  -7   8  11      216.20      254.00     22.84 o 
  -6   8  11      606.35      619.01     32.55 o 
  -5   8  11      406.32      398.07     28.22 o 
  -4   8  11       13.30       11.47     11.47 o 
  -3   8  11      801.22      857.87     51.31 o 
  -2   8  11     1137.76     1212.26     68.84 o 
  -1   8  11       14.97       29.31     19.64 o 
   0   8  11       48.49       83.09     17.45 o 
 -13   9  11      476.62      501.62     30.69 o 
 -12   9  11      645.19      685.77     33.45 o 
 -11   9  11        3.74        7.20      9.80 o 
 -10   9  11      310.40      347.97     24.47 o 
  -9   9  11      482.82      489.61     22.26 o 
  -8   9  11     1175.02     1193.35     49.63 o 
  -7   9  11      293.68      295.18     25.38 o 
  -6   9  11      344.20      350.10     27.47 o 
  -5   9  11      339.76      378.43     28.65 o 
  -4   9  11     1739.84     1778.25     60.62 o 
  -3   9  11      327.68      371.24     57.86 o 
  -2   9  11       53.07       23.96     12.99 o 
  -1   9  11      540.39      561.96     36.70 o 
 -13  10  11       24.62       41.39     19.01 o 
 -11  10  11      984.32     1073.75     41.50 o 
 -10  10  11      233.55      280.45     34.42 o 
  -9  10  11      553.07      556.87     31.65 o 
  -8  10  11      199.46      207.26     22.55 o 
  -7  10  11     2631.38     2705.15     77.20 o 
  -6  10  11     1132.89     1200.72     48.38 o 
  -5  10  11      557.07      597.60     34.93 o 
  -4  10  11        0.50        7.23     10.87 o 
  -3  10  11     1198.23     1272.78     61.03 o 
  -2  10  11     2202.65     2187.22     72.11 o 
 -12  11  11     2124.27     2139.59     91.23 o 
 -11  11  11      464.19      536.38     38.43 o 
  -9  11  11      680.70      696.96     34.58 o 
  -8  11  11     2212.06     2197.97     67.93 o 
  -7  11  11      820.68      888.07     41.02 o 
  -6  11  11        8.81       34.18     13.47 o 
  -5  11  11       33.06       36.03     13.67 o 
  -4  11  11      449.40      475.64     34.34 o 
  -3  11  11      279.28      300.57     29.26 o 
  -9  12  11      493.96      458.67     45.19 o 
  -8  12  11       95.36       87.85     27.03 o 
  -7  12  11      166.05      159.61     19.82 o 
  -6  12  11       24.33       50.79     16.26 o 
  -5 -11  12       51.92       68.85     17.01 o 
  -4 -11  12       72.17       72.75     41.81 o 
  -3 -11  12      442.74      461.41     34.49 o 
  -2 -11  12     1069.74     1151.63     51.36 o 
  -1 -11  12       38.58       25.97     21.96 o 
   0 -11  12       87.78       76.73     19.00 o 
  -7 -10  12      217.97      241.94     25.17 o 
  -6 -10  12       19.38       23.45     19.64 o 
  -5 -10  12      600.91      655.98     37.61 o 
  -4 -10  12     2917.56     3122.94    123.96 o 
  -3 -10  12     1258.11     1238.48     52.24 o 
  -2 -10  12      224.72      230.54     25.96 o 
  -1 -10  12      798.31      741.63     39.96 o 
   0 -10  12      807.81      819.75     43.00 o 
   1 -10  12     1503.28     1535.66     59.88 o 
   2 -10  12      260.07      255.38     27.57 o 
  -8  -9  12        4.12        0.42     16.47 o 
  -7  -9  12      286.93      378.29     37.80 o 
  -6  -9  12      501.38      473.84     68.00 o 
  -5  -9  12     1002.18     1010.01     44.79 o 
  -4  -9  12      168.16      184.91     22.97 o 
  -3  -9  12      168.01      170.06     22.24 o 
  -2  -9  12      511.83      479.23     57.65 o 
  -1  -9  12      130.14      172.01     26.61 o 
   0  -9  12       47.95       63.60     15.79 o 
   1  -9  12      179.94      159.60     21.95 o 
   2  -9  12      602.89      715.07     40.72 o 
   3  -9  12       57.71       76.87     18.79 o 
  -9  -8  12      578.73      645.49     33.65 o 
  -8  -8  12      720.16      787.80     36.44 o 
  -7  -8  12      217.07      240.90     18.39 o 
  -6  -8  12       60.23       63.10     14.92 o 
  -5  -8  12       36.45       58.06     14.48 o 
  -4  -8  12      261.58      301.24     26.73 o 
  -3  -8  12      504.62      540.75     33.27 o 
  -2  -8  12      160.38      156.04     20.90 o 
  -1  -8  12        6.84        9.27     12.88 o 
   0  -8  12      223.39      227.28     24.63 o 
   1  -8  12      451.04      482.77     34.05 o 
   2  -8  12       62.60       70.17     15.27 o 
   3  -8  12       21.07       32.61     14.99 o 
 -10  -7  12      430.44      408.47     43.08 o 
  -9  -7  12     1188.97     1230.20     53.85 o 
  -8  -7  12        1.15       17.64     10.84 o 
  -7  -7  12       15.39       21.32      9.29 o 
  -6  -7  12       49.54       41.99     10.21 o 
  -5  -7  12       10.24        6.47      8.01 o 
  -4  -7  12       18.08       39.04     10.71 o 
  -3  -7  12       69.71       98.27     17.12 o 
  -2  -7  12        2.86       -7.98      8.65 o 
  -1  -7  12       47.81       67.88     16.26 o 
   0  -7  12      333.77      386.87     29.86 o 
   1  -7  12     1526.83     1488.18     55.68 o 
   2  -7  12      284.33      279.81     27.31 o 
   3  -7  12      182.77      202.72     26.19 o 
   4  -7  12      284.08      326.27     29.69 o 
 -11  -6  12      208.89      202.33     23.02 o 
 -10  -6  12      921.37      998.06     42.29 o 
  -9  -6  12     1552.65     1615.97     54.36 o 
  -8  -6  12        1.75       13.81      7.66 o 
  -7  -6  12      959.83      947.11     31.62 o 
  -6  -6  12     1475.46     1504.34     40.97 o 
  -5  -6  12     2870.90     2690.23     61.34 o 
  -4  -6  12      501.69      493.32     22.78 o 
  -3  -6  12       34.83       38.06      9.06 o 
  -2  -6  12     1189.33     1256.95     44.21 o 
  -1  -6  12     2252.80     2155.72     67.19 o 
   0  -6  12     2036.51     2106.92     67.19 o 
   1  -6  12       51.82       56.16     14.55 o 
   2  -6  12      873.53      871.07     51.31 o 
   3  -6  12      856.30      868.51     42.66 o 
   4  -6  12      751.21      773.73     56.59 o 
 -12  -5  12      884.23      858.74     55.12 o 
 -11  -5  12      140.40      160.92     20.63 o 
 -10  -5  12     1487.71     1584.26     54.56 o 
  -9  -5  12       49.09       51.61     13.29 o 
  -8  -5  12      923.12      947.39     31.32 o 
  -7  -5  12      868.23      862.96     29.63 o 
  -6  -5  12     2121.16     2011.77     48.48 o 
  -5  -5  12        9.34       13.17      7.67 o 
  -4  -5  12      697.77      700.50     26.10 o 
  -3  -5  12     1609.81     1616.38     58.82 o 
  -2  -5  12      546.53      530.07     31.15 o 
  -1  -5  12        2.07       14.18     10.20 o 
   0  -5  12      136.95      154.22     15.13 o 
   1  -5  12     1954.95     1901.95     62.85 o 
   2  -5  12      280.25      284.80     26.42 o 
   3  -5  12      152.32      153.98     35.05 o 
   4  -5  12       15.96       26.41     12.20 o 
 -12  -4  12       44.15       43.33     14.00 o 
 -11  -4  12       23.86       19.30     11.77 o 
 -10  -4  12     1512.57     1342.20     49.04 o 
  -9  -4  12     2218.70     2134.35     63.10 o 
  -8  -4  12     1433.98     1488.90     40.22 o 
  -7  -4  12      197.33      193.31     15.72 o 
  -6  -4  12      925.61     1008.05     33.03 o 
  -5  -4  12     4952.04     4932.92     89.82 o 
  -4  -4  12     1422.31     1425.21     38.48 o 
  -3  -4  12      476.51      467.03     23.51 o 
  -2  -4  12      332.74      349.24     22.49 o 
  -1  -4  12      805.18      779.41     28.18 o 
   0  -4  12     2028.17     2044.99     49.77 o 
   1  -4  12      190.01      205.96     17.24 o 
   2  -4  12        3.59       16.46      8.00 o 
   3  -4  12        1.24        9.09      9.64 o 
   4  -4  12      544.98      613.67     49.84 o 
 -13  -3  12       52.74       64.60     15.75 o 
 -12  -3  12       81.18       69.55     16.22 o 
 -11  -3  12     1471.00     1519.23     53.29 o 
 -10  -3  12     2713.45     2694.24    139.16 o 
  -9  -3  12        6.08       -0.55      8.72 o 
  -8  -3  12       25.42        7.98      6.95 o 
  -7  -3  12      803.83      809.17     27.71 o 
  -6  -3  12      260.92      267.35     17.35 o 
  -5  -3  12       92.51       85.67     11.23 o 
  -4  -3  12       88.57      104.00     12.29 o 
  -3  -3  12      126.19      119.08     13.30 o 
  -2  -3  12     1047.78      977.60     63.78 o 
  -1  -3  12       87.76      102.09     13.41 o 
   0  -3  12      313.56      326.59     22.63 o 
   1  -3  12      148.27      174.09     16.34 o 
   2  -3  12       78.71       83.12     12.21 o 
   3  -3  12        2.89        8.65      7.80 o 
   4  -3  12      868.59      892.01     39.27 o 
 -13  -2  12       68.80       66.45     15.06 o 
 -12  -2  12        3.20       12.39     11.06 o 
 -11  -2  12      103.68      127.46     18.19 o 
 -10  -2  12      164.50      185.86     20.42 o 
  -9  -2  12       22.44       26.41     10.78 o 
  -8  -2  12       41.88       41.79      8.93 o 
  -7  -2  12       72.30       62.22      9.74 o 
  -6  -2  12       37.06       45.87      8.57 o 
  -5  -2  12      447.40      412.41     21.15 o 
  -4  -2  12       10.68        8.81      7.39 o 
  -3  -2  12      322.02      280.04     18.00 o 
  -2  -2  12      177.04      174.59     15.25 o 
  -1  -2  12     1224.84     1201.49     35.50 o 
   0  -2  12        7.04        3.77      7.68 o 
   1  -2  12      205.90      215.92     17.51 o 
   2  -2  12      264.06      287.70     19.64 o 
   3  -2  12       65.93       56.61     14.46 o 
   4  -2  12       13.32       14.46     11.54 o 
 -14  -1  12       38.05       25.38     12.87 o 
 -13  -1  12       93.84      131.66     19.25 o 
 -12  -1  12       83.30       68.67     15.32 o 
 -11  -1  12      631.31      563.71     40.54 o 
 -10  -1  12       67.64       52.72     12.93 o 
  -9  -1  12      449.27      433.16     26.58 o 
  -8  -1  12      151.84      153.93     13.71 o 
  -7  -1  12      214.66      214.57     15.72 o 
  -6  -1  12       56.11       65.78      9.85 o 
  -5  -1  12     1020.69      971.24     31.79 o 
  -4  -1  12     2953.73     2776.72     58.38 o 
  -3  -1  12      526.02      504.41     21.93 o 
  -2  -1  12      288.15      278.71     18.10 o 
  -1  -1  12     1497.62     1476.20     39.99 o 
   0  -1  12     4663.79     4576.80     86.01 o 
   1  -1  12      996.68      907.33     39.23 o 
   2  -1  12       17.31       27.37     11.46 o 
   3  -1  12      422.42      400.94     29.66 o 
   4  -1  12     1435.49     1526.02     56.38 o 
 -14   0  12      674.44      733.89     38.22 o 
 -13   0  12       50.41       67.70     15.27 o 
 -12   0  12      459.63      445.82     29.41 o 
 -11   0  12     1990.23     1896.25     58.98 o 
 -10   0  12     4623.19     4525.60    103.93 o 
  -9   0  12      309.40      289.87     23.00 o 
  -8   0  12      128.32      150.65     13.66 o 
  -7   0  12     2239.85     2210.72     49.58 o 
  -6   0  12     6227.46     6123.47    104.58 o 
  -5   0  12     2689.90     2519.14     54.20 o 
  -4   0  12       98.23      131.89     23.42 o 
  -3   0  12     2907.23     2670.33     56.90 o 
  -2   0  12     1970.46     2007.04     47.45 o 
  -1   0  12     2193.83     2097.20     49.32 o 
   0   0  12        3.52       11.60      7.77 o 
   1   0  12       18.67       33.78     12.39 o 
   2   0  12      168.60      209.61     22.53 o 
   3   0  12      352.05      406.72     30.39 o 
   4   0  12      170.38      187.98     22.99 o 
 -14   1  12      169.56      161.80     28.09 o 
 -13   1  12      740.59      828.93     38.65 o 
 -12   1  12     1498.70     1298.48     47.93 o 
 -11   1  12     2054.52     1955.98     59.57 o 
 -10   1  12       29.41       33.83     13.30 o 
  -9   1  12      284.77      304.24     20.64 o 
  -8   1  12      969.53      944.70     29.37 o 
  -7   1  12     1000.11      952.17     66.10 o 
  -6   1  12       95.19       99.75     12.43 o 
  -5   1  12      798.32      821.69     27.64 o 
  -4   1  12     1060.06     1004.75     30.72 o 
  -3   1  12      812.59      801.58     27.42 o 
  -2   1  12      239.33      266.10     17.40 o 
  -1   1  12      200.82      209.14     15.82 o 
   0   1  12     1136.33     1164.73     55.54 o 
   1   1  12        1.23        5.49     10.04 o 
   2   1  12       96.30       96.01     17.08 o 
   3   1  12      176.06      162.40     22.09 o 
 -14   2  12     1821.36     1852.01     61.80 o 
 -13   2  12      447.53      404.51     29.06 o 
 -12   2  12       65.20       85.15     18.37 o 
 -11   2  12      901.67      860.96     36.88 o 
 -10   2  12     2842.48     2798.19     73.75 o 
  -9   2  12      403.99      374.03     21.36 o 
  -8   2  12      692.66      659.27     24.17 o 
  -7   2  12      134.62      124.79     28.82 o 
  -6   2  12     1306.64     1332.88     35.96 o 
  -5   2  12      801.76      762.17     40.15 o 
  -4   2  12      163.81      150.63     13.86 o 
  -3   2  12       23.89       13.75      8.19 o 
  -2   2  12       52.76       45.22      9.11 o 
  -1   2  12      523.21      455.71     36.96 o 
   0   2  12      366.29      331.43     42.02 o 
   1   2  12       12.43       11.94     11.05 o 
   2   2  12       80.68       54.68     15.15 o 
   3   2  12       19.90       18.37     17.53 o 
 -14   3  12      112.35      118.01     18.79 o 
 -13   3  12       41.14       44.68     13.60 o 
 -12   3  12      281.66      295.09     30.41 o 
 -11   3  12      798.85      793.35     36.11 o 
 -10   3  12      205.28      174.27     19.09 o 
  -9   3  12       39.21       32.62      8.21 o 
  -8   3  12      320.44      292.37     34.63 o 
  -7   3  12      128.33      105.30     12.00 o 
  -6   3  12     1267.73     1150.55     41.73 o 
  -5   3  12       43.02       65.15     14.46 o 
  -4   3  12        6.58        4.18      7.14 o 
  -3   3  12      347.03      319.47     18.42 o 
  -2   3  12      501.58      529.09     31.65 o 
  -1   3  12     1553.39     1539.31     53.75 o 
   0   3  12      242.12      251.09     41.81 o 
   1   3  12      283.49      281.00     26.73 o 
   2   3  12      165.84      171.24     22.30 o 
   3   3  12     2144.22     2271.18    144.23 o 
 -14   4  12       47.19       35.65     12.93 o 
 -13   4  12      506.01      480.98     30.30 o 
 -12   4  12       10.97       14.91      9.94 o 
 -11   4  12     1330.28     1226.83     44.89 o 
 -10   4  12      211.35      189.70     19.68 o 
  -9   4  12      547.70      525.89     33.03 o 
  -8   4  12      202.16      189.72     15.20 o 
  -7   4  12     4495.36     4457.27     82.12 o 
  -6   4  12      590.72      610.48     39.96 o 
  -5   4  12       42.34       34.47      9.02 o 
  -4   4  12      323.59      349.12     25.83 o 
  -3   4  12      840.52      847.82     38.05 o 
  -2   4  12     1824.01     1841.80     60.01 o 
  -1   4  12        7.68        3.28     10.14 o 
   0   4  12      228.35      234.67     33.37 o 
   1   4  12      640.48      642.60     52.58 o 
   2   4  12      850.96      862.03     43.00 o 
 -14   5  12      445.94      414.38     29.82 o 
 -13   5  12      303.98      362.79     27.40 o 
 -12   5  12     1130.38     1154.50     44.47 o 
 -11   5  12      256.06      237.27     22.30 o 
 -10   5  12      667.45      680.67     32.40 o 
  -9   5  12      550.42      571.53     37.41 o 
  -8   5  12     1151.48     1123.42     33.32 o 
  -7   5  12        2.31        9.97      7.73 o 
  -6   5  12     1975.92     1974.26     46.63 o 
  -5   5  12     2514.14     2399.97     68.99 o 
  -4   5  12     1308.42     1196.34     45.69 o 
  -3   5  12       26.66       27.13     12.63 o 
  -2   5  12     1594.08     1555.80     55.09 o 
  -1   5  12     3122.57     3058.31     84.79 o 
   0   5  12      595.09      577.84     35.98 o 
   1   5  12       11.87       10.10     12.37 o 
 -14   6  12      111.29      139.33     19.38 o 
 -13   6  12        4.40       -1.62     10.30 o 
 -12   6  12     2070.18     1994.72     61.21 o 
 -11   6  12     3553.28     3612.46     89.27 o 
 -10   6  12     1126.43     1061.85     41.00 o 
  -9   6  12       50.05       48.78     13.30 o 
  -8   6  12     1274.50     1219.21     35.07 o 
  -7   6  12     5187.52     5180.67     93.15 o 
  -6   6  12     1067.95     1143.16     44.34 o 
  -5   6  12       94.03      116.34     20.27 o 
  -4   6  12        0.45       -0.11     11.83 o 
  -3   6  12      776.35      801.43     38.81 o 
  -2   6  12      397.90      426.77     31.21 o 
  -1   6  12       81.62       94.23     17.08 o 
   0   6  12        6.18       17.63     14.36 o 
   1   6  12        5.95       20.22     12.87 o 
 -14   7  12       68.13       80.67     15.99 o 
 -13   7  12     1664.50     1696.60     56.59 o 
 -12   7  12      836.51      826.34     37.41 o 
 -11   7  12       19.75       11.72     13.30 o 
 -10   7  12        4.84        7.61      9.10 o 
  -9   7  12      405.53      404.19     22.50 o 
  -8   7  12      325.41      314.05     19.04 o 
  -7   7  12        8.07        1.40      9.70 o 
  -6   7  12      263.28      278.48     24.79 o 
  -5   7  12      160.40      182.93     21.53 o 
  -4   7  12        0.06       -2.06     10.52 o 
  -3   7  12        2.76       -3.27      9.74 o 
  -2   7  12      723.42      736.61     38.79 o 
  -1   7  12       68.15       80.41     16.99 o 
   0   7  12       33.40       38.57     14.15 o 
 -13   8  12        2.95       -5.23      9.80 o 
 -12   8  12      501.60      518.45     31.20 o 
 -11   8  12       81.34       78.90     14.81 o 
 -10   8  12       10.40        5.26      8.78 o 
  -9   8  12       63.17       60.47     10.88 o 
  -8   8  12       65.49       91.53     18.79 o 
  -7   8  12      881.95      893.94     40.30 o 
  -6   8  12       22.37       32.12     12.83 o 
  -5   8  12        5.80       10.89     11.43 o 
  -4   8  12       82.21      105.47     18.36 o 
  -3   8  12      436.48      465.38     50.89 o 
  -2   8  12        7.10       26.86     17.95 o 
  -1   8  12      422.61      453.19     34.34 o 
 -13   9  12       75.05       93.62     27.03 o 
 -12   9  12       45.49       72.11     18.16 o 
 -11   9  12      475.77      485.57     28.92 o 
 -10   9  12       11.68       26.94      9.92 o 
  -9   9  12      155.22      118.59     18.21 o 
  -8   9  12       40.09       44.86     13.40 o 
  -7   9  12     1574.81     1611.46     56.89 o 
  -6   9  12      793.19      970.29     94.60 o 
  -5   9  12      191.24      193.53     23.57 o 
  -4   9  12      116.07      111.56     19.82 o 
  -3   9  12      910.92      959.68     55.33 o 
  -2   9  12     2355.13     2269.00    185.20 o 
 -12  10  12     2804.01     2935.58     78.99 o 
 -11  10  12       77.60      130.79     17.32 o 
 -10  10  12       36.43       49.41     19.01 o 
  -9  10  12      938.53     1080.88     45.09 o 
  -8  10  12     3811.71     4037.74    246.02 o 
  -7  10  12      665.07      679.28     36.58 o 
  -6  10  12       50.88       71.54     16.42 o 
  -5  10  12      738.52      728.32    100.52 o 
  -4  10  12      360.32      375.62     31.80 o 
  -9  11  12      561.46      587.59     34.93 o 
  -8  11  12        2.10       10.04     11.48 o 
  -7  11  12      131.60      134.35     20.37 o 
  -6  11  12      536.83      563.36     73.91 o 
  -5 -10  13      950.68      950.07     46.88 o 
  -4 -10  13       41.95       50.72     22.38 o 
  -3 -10  13      185.68      203.33     25.66 o 
  -2 -10  13      419.19      402.85     33.25 o 
  -1 -10  13      432.98      396.20     33.57 o 
  -7  -9  13      254.20      254.37     34.21 o 
  -6  -9  13       50.60       73.68     17.42 o 
  -5  -9  13      130.18      143.02     20.70 o 
  -4  -9  13     1276.54     1459.34     56.84 o 
  -3  -9  13      647.50      642.75     39.07 o 
  -2  -9  13      341.29      352.80     30.82 o 
  -1  -9  13        1.18        6.10     12.20 o 
   0  -9  13      399.31      364.48     32.10 o 
   1  -9  13      791.58      844.71     44.33 o 
  -8  -8  13      252.86      283.15     24.23 o 
  -7  -8  13        3.96        9.08     11.05 o 
  -6  -8  13       93.02      113.02     19.30 o 
  -5  -8  13      515.24      515.55     42.87 o 
  -4  -8  13      145.64      173.73     22.64 o 
  -3  -8  13       55.07       63.15     15.38 o 
  -2  -8  13       52.08       42.83     14.18 o 
  -1  -8  13       10.54       12.43     11.43 o 
   0  -8  13       18.06       26.76     11.96 o 
   1  -8  13      270.07      271.83     40.97 o 
 -10  -7  13       31.75       54.80     13.60 o 
  -9  -7  13        1.60       11.23     11.46 o 
  -8  -7  13      323.50      348.11     27.24 o 
  -7  -7  13       32.12       26.48      9.57 o 
  -6  -7  13        8.63       11.64      8.30 o 
  -5  -7  13      315.26      330.83     27.91 o 
  -4  -7  13     1240.41     1123.90     52.79 o 
  -3  -7  13      130.27      136.34     19.11 o 
  -2  -7  13       57.76       58.00     14.16 o 
  -1  -7  13      814.48      884.75     42.38 o 
   0  -7  13      367.57      385.77     31.18 o 
   1  -7  13      318.80      327.26     29.39 o 
   2  -7  13      459.81      505.41     79.61 o 
 -10  -6  13      216.31      183.70     21.88 o 
  -9  -6  13      422.68      452.27     30.05 o 
  -8  -6  13      503.64      568.03     43.51 o 
  -7  -6  13      287.11      345.62     21.17 o 
  -6  -6  13      380.74      323.98     31.37 o 
  -5  -6  13       37.37       41.99     10.16 o 
  -4  -6  13     1255.05     1246.01     38.65 o 
  -3  -6  13      899.80      827.37     29.51 o 
  -2  -6  13       10.28       17.49     11.00 o 
  -1  -6  13        1.94       -2.95      9.54 o 
   0  -6  13      339.04      294.91     27.17 o 
   1  -6  13     1207.27     1258.24     63.77 o 
   2  -6  13      443.76      489.00     34.33 o 
 -11  -5  13      269.27      290.56     27.00 o 
 -10  -5  13      864.82      916.35     41.43 o 
  -9  -5  13     2875.40     2921.45     80.00 o 
  -8  -5  13      677.62      694.96     27.38 o 
  -7  -5  13      174.37      150.00     15.64 o 
  -6  -5  13     1015.51      979.17     32.77 o 
  -5  -5  13     5005.49     5015.06     93.21 o 
  -4  -5  13     2275.16     2348.68     54.79 o 
  -3  -5  13       31.38       39.54      9.63 o 
  -2  -5  13      579.55      585.32     34.36 o 
  -1  -5  13     1573.18     1593.20     57.18 o 
   0  -5  13     1803.40     1849.16     62.98 o 
   1  -5  13      378.70      410.61     31.06 o 
   2  -5  13      142.78      201.98     36.74 o 
   3  -5  13       49.46       48.72     13.59 o 
 -12  -4  13      545.96      598.54     36.13 o 
 -11  -4  13     2065.22     2094.77     66.23 o 
 -10  -4  13     1743.26     1867.35     60.84 o 
  -9  -4  13      113.53      137.73     18.56 o 
  -8  -4  13      448.10      444.09     22.21 o 
  -7  -4  13      301.67      315.80     19.66 o 
  -6  -4  13     2064.54     2038.32     49.83 o 
  -5  -4  13      492.77      471.68     22.92 o 
  -4  -4  13       21.99       24.73      8.97 o 
  -3  -4  13      170.48      164.48     15.67 o 
  -2  -4  13      308.06      330.79     20.61 o 
  -1  -4  13      409.08      402.85     22.64 o 
   0  -4  13       53.46       55.33     10.78 o 
   1  -4  13      293.09      297.88     20.54 o 
   2  -4  13       38.61       27.79     11.46 o 
   3  -4  13       15.27       53.40     11.54 o 
 -12  -3  13      128.20      150.11     20.28 o 
 -11  -3  13      227.68      225.87     29.56 o 
 -10  -3  13      103.12      111.51     17.65 o 
  -9  -3  13      400.89      364.76     26.63 o 
  -8  -3  13      168.71      159.43     14.85 o 
  -7  -3  13      122.67      127.58     14.24 o 
  -6  -3  13       11.31        5.09      6.88 o 
  -5  -3  13     1151.02     1096.34     34.12 o 
  -4  -3  13      735.62      715.99     27.35 o 
  -3  -3  13       45.09       48.99     10.32 o 
  -2  -3  13        6.95        3.44      7.80 o 
  -1  -3  13      413.99      393.83     22.38 o 
   0  -3  13      139.74      163.32     16.09 o 
   1  -3  13      118.57      133.78     15.18 o 
   2  -3  13       17.38       16.72      8.40 o 
   3  -3  13       63.79       64.91     13.20 o 
 -13  -2  13       63.37       49.85     24.71 o 
 -12  -2  13       52.09       54.55     14.10 o 
 -11  -2  13      347.75      328.67     35.69 o 
 -10  -2  13      252.86      259.98     24.03 o 
  -9  -2  13       10.67       10.56      9.26 o 
  -8  -2  13        6.25        9.64      7.39 o 
  -7  -2  13       96.28      108.65     13.36 o 
  -6  -2  13      199.31      200.81     16.21 o 
  -5  -2  13       37.78       38.12     12.37 o 
  -4  -2  13      189.95      211.36     16.64 o 
  -3  -2  13      114.88      116.59     13.73 o 
  -2  -2  13       91.79       85.07     12.43 o 
  -1  -2  13     1469.92     1477.17     41.77 o 
   0  -2  13     1111.45     1136.12     46.89 o 
   1  -2  13      678.01      655.24     27.59 o 
   2  -2  13       52.23       31.27     12.53 o 
   3  -2  13      378.49      436.99     31.78 o 
 -13  -1  13       16.38       23.88     12.83 o 
 -12  -1  13       22.60       37.77     20.69 o 
 -11  -1  13      129.24      137.49     23.65 o 
 -10  -1  13      633.85      617.16     31.51 o 
  -9  -1  13      606.58      536.85     62.72 o 
  -8  -1  13      103.72       95.14     12.06 o 
  -7  -1  13      570.38      604.85     24.62 o 
  -6  -1  13     2122.40     2023.50     65.04 o 
  -5  -1  13     3677.23     3546.62     71.17 o 
  -4  -1  13      410.03      436.70     22.34 o 
  -3  -1  13      353.60      347.02     20.46 o 
  -2  -1  13     1922.49     1845.57     50.39 o 
  -1  -1  13     1913.56     1855.49     47.74 o 
   0  -1  13       49.02       38.53      9.81 o 
   1  -1  13       50.16       64.22     23.23 o 
   2  -1  13      424.39      469.33     32.54 o 
   3  -1  13      401.71      381.91     44.13 o 
 -13   0  13      173.23      203.47     23.29 o 
 -12   0  13     1701.82     1692.72     57.64 o 
 -11   0  13      893.74      914.74     39.71 o 
 -10   0  13       18.05       21.91     10.90 o 
  -9   0  13     2215.95     2198.79     50.96 o 
  -8   0  13     1316.20     1318.18     37.22 o 
  -7   0  13     1797.15     1803.31     56.12 o 
  -6   0  13      205.78      219.67     17.11 o 
  -5   0  13     1443.87     1379.31     38.44 o 
  -4   0  13      937.24      932.61     31.10 o 
  -3   0  13     1934.47     1845.19     46.48 o 
  -2   0  13       99.57      103.65     13.15 o 
  -1   0  13      740.74      797.82     29.36 o 
   0   0  13     1467.63     1509.18     53.69 o 
   1   0  13      931.71      923.75     41.96 o 
   2   0  13       45.23       28.33     12.87 o 
 -14   1  13     1116.14     1146.75     48.06 o 
 -13   1  13      546.90      515.34     33.41 o 
 -12   1  13       19.51       19.90     11.85 o 
 -11   1  13     1732.65     1736.35    102.42 o 
 -10   1  13     4453.41     4356.58    102.73 o 
  -9   1  13      754.96      670.65     28.88 o 
  -8   1  13        8.82        8.49      7.08 o 
  -7   1  13      697.99      663.01     25.88 o 
  -6   1  13     2045.21     2042.19     48.74 o 
  -5   1  13      544.91      537.81     23.69 o 
  -4   1  13       10.80       20.76      8.49 o 
  -3   1  13      114.38      122.00     13.64 o 
  -2   1  13      679.50      707.20     27.24 o 
  -1   1  13     1853.07     1964.78     62.84 o 
   0   1  13       72.16       85.68     16.87 o 
   1   1  13       90.22       77.49     15.88 o 
   2   1  13       93.76       84.02     17.31 o 
 -14   2  13       64.66       80.01     16.99 o 
 -13   2  13       21.53       19.85     11.49 o 
 -12   2  13     1152.83     1111.25     63.99 o 
 -11   2  13     1339.61     1302.19     76.44 o 
 -10   2  13       67.11       69.88     15.06 o 
  -9   2  13      209.73      238.04     16.75 o 
  -8   2  13      105.80       97.51     12.19 o 
  -7   2  13      891.96      854.95     29.32 o 
  -6   2  13       83.09       93.44     12.32 o 
  -5   2  13       34.33       36.68      9.63 o 
  -4   2  13       28.03       35.22      9.44 o 
  -3   2  13        2.83        5.52      7.51 o 
  -2   2  13        0.13       -0.84     10.75 o 
  -1   2  13      606.77      696.11     35.64 o 
   0   2  13      180.03      210.83     23.97 o 
   1   2  13      151.18      166.55     42.87 o 
   2   2  13       61.90       58.99     16.27 o 
 -14   3  13       54.24       71.97     17.32 o 
 -13   3  13        2.54       15.34     10.44 o 
 -12   3  13       60.39       49.65     14.18 o 
 -11   3  13      216.86      205.00     21.50 o 
 -10   3  13      362.53      303.04     24.47 o 
  -9   3  13        0.56        0.40      7.08 o 
  -8   3  13      231.63      216.00     16.69 o 
  -7   3  13      184.31      177.97     15.59 o 
  -6   3  13      725.53      702.40     26.71 o 
  -5   3  13        4.56       12.83      7.62 o 
  -4   3  13      155.40      172.57     15.24 o 
  -3   3  13      179.75      174.25     21.04 o 
  -2   3  13     1004.80     1035.21     44.47 o 
  -1   3  13       55.51       67.98     16.12 o 
   0   3  13      634.14      615.25     37.17 o 
   1   3  13       32.65       11.17     11.46 o 
 -14   4  13        0.65       10.67     11.47 o 
 -13   4  13       16.36       17.98     11.63 o 
 -12   4  13      590.07      550.88     31.89 o 
 -11   4  13        3.39       19.38     10.55 o 
 -10   4  13      659.42      729.93     40.33 o 
  -9   4  13        2.12        2.85      6.82 o 
  -8   4  13      459.77      385.67     39.40 o 
  -7   4  13      320.93      294.76     29.95 o 
  -6   4  13     1879.69     1818.87     45.68 o 
  -5   4  13     1762.29     1739.96     44.20 o 
  -4   4  13       66.60       80.67     16.27 o 
  -3   4  13        1.03       12.25     12.37 o 
  -2   4  13      748.46      786.76     55.96 o 
  -1   4  13     1897.52     1981.50    134.52 o 
   0   4  13      495.25      501.45     51.95 o 
   1   4  13       15.01       19.85     19.85 o 
 -14   5  13        9.93        1.88     17.74 o 
 -13   5  13        3.78       -0.65     13.51 o 
 -12   5  13     1526.23     1454.66     52.10 o 
 -11   5  13     3744.13     3747.94    144.23 o 
 -10   5  13      992.20      948.37     39.34 o 
  -9   5  13       54.84       52.29     17.10 o 
  -8   5  13      513.03      489.89     23.02 o 
  -7   5  13     4951.54     5053.18     92.78 o 
  -6   5  13     2882.47     3005.06     93.34 o 
  -5   5  13        5.87        2.29     10.70 o 
  -4   5  13       82.12       75.97     15.52 o 
  -3   5  13      987.46     1039.42     45.39 o 
  -2   5  13     1936.59     1948.99     65.63 o 
  -1   5  13      569.49      589.38     37.48 o 
   0   5  13      137.31      136.31     21.48 o 
 -13   6  13     1950.03     1954.36     62.84 o 
 -12   6  13     1079.79     1118.90     45.02 o 
 -11   6  13       23.34       17.58     10.82 o 
 -10   6  13       85.35       90.34     15.23 o 
  -9   6  13      284.18      268.34     18.68 o 
  -8   6  13      805.55      814.54     29.28 o 
  -7   6  13      143.35      147.06     19.82 o 
  -6   6  13      349.86      337.18     27.47 o 
  -5   6  13      514.33      502.85     33.15 o 
  -4   6  13      405.43      415.39     31.20 o 
  -3   6  13      182.69      184.35     22.84 o 
  -2   6  13      128.03      133.89     20.75 o 
  -1   6  13      771.63      775.01    102.21 o 
 -13   7  13       75.63       89.92     16.72 o 
 -12   7  13      512.43      567.18     32.88 o 
 -11   7  13     1156.63     1237.46     46.88 o 
 -10   7  13      351.33      387.00     45.82 o 
  -9   7  13        4.58        9.19      7.95 o 
  -8   7  13        5.98        0.99     10.30 o 
  -7   7  13     2097.30     2080.24     65.81 o 
  -6   7  13      259.08      274.91     26.28 o 
  -5   7  13        1.78       14.81     12.03 o 
  -4   7  13      164.50      145.82     20.90 o 
  -3   7  13      240.28      239.32     26.37 o 
  -2   7  13      384.59      448.96     54.90 o 
 -12   8  13      477.48      543.65     46.67 o 
 -11   8  13       11.39        6.29      9.92 o 
 -10   8  13        1.74        3.71      9.32 o 
  -9   8  13        1.60       13.87     11.24 o 
  -8   8  13        1.39       13.50     11.17 o 
  -7   8  13       41.01       50.65     14.97 o 
  -6   8  13      827.29      837.01     65.46 o 
  -5   8  13       21.44       18.17     12.15 o 
  -4   8  13      185.89      215.64     25.20 o 
  -3   8  13      474.67      478.82     35.53 o 
 -12   9  13      751.66      767.65     46.88 o 
 -11   9  13      110.48      165.56     28.30 o 
  -9   9  13      549.66      601.62     34.91 o 
  -8   9  13      799.47      809.58     99.04 o 
  -7   9  13     1489.12     1434.06     55.10 o 
  -6   9  13      144.74      174.60     23.41 o 
  -5   9  13      157.07      173.38     23.11 o 
  -4   9  13      302.28      320.09     30.44 o 
  -9  10  13      471.98      498.11     33.71 o 
  -8  10  13        3.01       20.00     12.68 o 
  -7  10  13      284.20      257.75     28.30 o 
  -6  10  13     1653.94     1847.19     65.85 o 
  -5  -9  14      742.61      814.70     60.82 o 
  -4  -9  14      396.06      400.59     33.15 o 
  -3  -9  14       16.40       19.65     13.08 o 
  -7  -8  14       39.37       58.03     16.68 o 
  -6  -8  14       41.02       53.70     15.12 o 
  -5  -8  14        6.12       18.53     12.75 o 
  -4  -8  14      748.34      761.11     41.34 o 
  -3  -8  14       58.30       58.19     15.98 o 
  -2  -8  14        2.81        4.33     11.93 o 
  -1  -8  14       59.77       60.36     15.63 o 
  -8  -7  14       43.49       75.04     15.07 o 
  -7  -7  14       12.93       16.94     12.63 o 
  -6  -7  14        3.12        1.72     11.34 o 
  -5  -7  14      516.64      492.69     40.97 o 
  -4  -7  14       46.79       40.67     12.80 o 
  -3  -7  14      102.39       95.81     17.85 o 
  -2  -7  14       89.84      110.20     18.62 o 
  -1  -7  14        1.52        0.40     10.52 o 
   0  -7  14      107.80      141.03     21.04 o 
  -9  -6  14      905.46      911.78     41.78 o 
  -8  -6  14      292.74      308.97     21.08 o 
  -7  -6  14      187.28      206.77     18.05 o 
  -6  -6  14      300.35      300.69     23.09 o 
  -5  -6  14     2129.40     2170.16     58.80 o 
  -4  -6  14     2148.56     2166.37     92.28 o 
  -3  -6  14        0.23        0.98     10.30 o 
  -2  -6  14      606.94      623.43     36.43 o 
  -1  -6  14     1313.47     1316.06     53.85 o 
   0  -6  14     1612.97     1717.57     63.10 o 
   1  -6  14      103.14       78.32     16.56 o 
 -10  -5  14      992.69     1032.21     44.95 o 
  -9  -5  14       33.41       41.03     13.88 o 
  -8  -5  14      572.48      597.03     33.19 o 
  -7  -5  14      453.35      471.38     24.39 o 
  -6  -5  14     1108.42     1163.86     43.77 o 
  -5  -5  14      280.91      288.12     20.35 o 
  -4  -5  14      181.38      195.82     17.47 o 
  -3  -5  14      300.18      314.90     20.68 o 
  -2  -5  14      459.20      438.48     23.87 o 
  -1  -5  14      177.76      191.77     23.00 o 
   0  -5  14      123.57      134.98     26.40 o 
   1  -5  14      298.47      328.24     29.83 o 
 -11  -4  14      194.85      207.25     23.87 o 
 -10  -4  14      709.46      738.96     37.58 o 
  -9  -4  14     1809.58     1825.83    136.21 o 
  -8  -4  14      705.75      694.04     48.81 o 
  -7  -4  14      127.28      158.08     15.90 o 
  -6  -4  14      207.97      221.56     18.01 o 
  -5  -4  14     1957.00     1973.72     55.62 o 
  -4  -4  14     1321.47     1282.38     38.92 o 
  -3  -4  14       69.81       78.85     12.13 o 
  -2  -4  14       98.26      109.29     13.97 o 
  -1  -4  14      532.32      557.05     26.73 o 
   0  -4  14     1152.86     1169.26     38.38 o 
   1  -4  14      354.10      377.80     30.43 o 
 -12  -3  14        3.49       -4.65     19.85 o 
 -11  -3  14     1277.09     1281.36     50.13 o 
 -10  -3  14     1116.53     1092.55     45.72 o 
  -9  -3  14      302.83      337.25     26.75 o 
  -8  -3  14       18.46       28.14      8.93 o 
  -7  -3  14        3.20       -0.99      7.10 o 
  -6  -3  14      910.61      878.48     31.25 o 
  -5  -3  14      143.95      159.62     15.82 o 
  -4  -3  14       62.52       57.68     11.10 o 
  -3  -3  14       51.77       65.29     11.44 o 
  -2  -3  14       49.56       46.71     10.63 o 
  -1  -3  14       24.81       29.37      9.91 o 
   0  -3  14      419.49      450.09     25.13 o 
   1  -3  14      268.22      272.53     20.55 o 
 -12  -2  14       58.16       67.73     16.78 o 
 -11  -2  14      187.59      225.90     24.10 o 
 -10  -2  14       95.06       71.90     16.26 o 
  -9  -2  14        3.70       -3.13      8.60 o 
  -8  -2  14       56.79       62.86     10.62 o 
  -7  -2  14       63.16       60.46     10.87 o 
  -6  -2  14      250.07      254.79     18.41 o 
  -5  -2  14      814.52      852.96     30.83 o 
  -4  -2  14      160.43      154.88     15.65 o 
  -3  -2  14      196.61      181.64     16.58 o 
  -2  -2  14      234.76      241.69     19.19 o 
  -1  -2  14     1053.84     1083.56     36.27 o 
   0  -2  14       31.10       30.69      9.08 o 
   1  -2  14      507.21      565.43     57.86 o 
 -13  -1  14        3.45       -1.33     10.90 o 
 -12  -1  14      314.41      274.09     26.87 o 
 -11  -1  14     1030.39      977.81     42.69 o 
 -10  -1  14       99.68       94.95     16.13 o 
  -9  -1  14      351.17      367.81     31.25 o 
  -8  -1  14      470.67      445.88     22.73 o 
  -7  -1  14      462.23      457.99     23.22 o 
  -6  -1  14      563.76      540.67     24.84 o 
  -5  -1  14     1169.11     1146.04     59.68 o 
  -4  -1  14      794.13      779.97     29.39 o 
  -3  -1  14      397.40      385.60     22.37 o 
  -2  -1  14       14.22        9.82      8.64 o 
  -1  -1  14      308.42      337.74     21.86 o 
   0  -1  14     1255.09     1280.54     84.05 o 
   1  -1  14      486.47      542.30     35.50 o 
 -13   0  14      146.76      124.47     20.14 o 
 -12   0  14       18.40       17.83     11.49 o 
 -11   0  14      619.85      561.98     32.55 o 
 -10   0  14     3836.45     3732.96     94.22 o 
  -9   0  14      483.76      490.90     30.93 o 
  -8   0  14       34.07       28.20      9.00 o 
  -7   0  14      604.53      573.89     44.62 o 
  -6   0  14     4146.75     3948.00     78.81 o 
  -5   0  14     2005.22     1955.73     70.22 o 
  -4   0  14      109.90      127.02     14.93 o 
  -3   0  14        3.88       14.16      8.86 o 
  -2   0  14      702.21      678.84     27.77 o 
  -1   0  14     2164.68     2194.95     82.36 o 
   0   0  14      767.78      815.72     40.46 o 
   1   0  14       22.64       26.32     12.67 o 
 -13   1  14      275.97      218.02     24.27 o 
 -12   1  14     1104.31     1031.66     44.49 o 
 -11   1  14     1935.68     1845.18     60.32 o 
 -10   1  14       36.01       28.64     12.07 o 
  -9   1  14       37.38       52.47      9.98 o 
  -8   1  14      438.14      422.63     27.04 o 
  -7   1  14     2124.98     2078.71     51.03 o 
  -6   1  14      899.82      851.77     30.63 o 
  -5   1  14       80.62       84.41     12.74 o 
  -4   1  14      345.71      358.14     21.68 o 
  -3   1  14      171.07      183.58     16.74 o 
  -2   1  14      301.01      298.67     27.32 o 
  -1   1  14      273.42      294.48     27.00 o 
   0   1  14      580.24      553.35     35.84 o 
   1   1  14      112.89      124.59     28.72 o 
 -13   2  14      467.07      405.42     30.31 o 
 -12   2  14      549.58      544.15     33.68 o 
 -11   2  14      408.02      387.05     28.60 o 
 -10   2  14      882.86      899.00     39.53 o 
  -9   2  14      126.12       92.40     11.92 o 
  -8   2  14      102.35      105.12     12.88 o 
  -7   2  14        4.85       -0.69      7.64 o 
  -6   2  14      899.71      857.10     42.35 o 
  -5   2  14      356.19      379.99     22.01 o 
  -4   2  14       73.28       95.67     12.92 o 
  -3   2  14        2.79       -2.58     18.58 o 
  -2   2  14      149.35      161.22     27.24 o 
  -1   2  14      642.78      656.81     37.60 o 
   0   2  14      302.36      346.49     30.60 o 
 -13   3  14       54.28       63.48     20.69 o 
 -12   3  14      354.00      386.91     29.11 o 
 -11   3  14      453.60      445.52     30.09 o 
 -10   3  14        9.76       19.46     10.64 o 
  -9   3  14       50.59       29.28      8.78 o 
  -8   3  14        4.99       15.18      8.30 o 
  -7   3  14       67.85       76.76     12.09 o 
  -6   3  14      153.64      154.11     15.77 o 
  -5   3  14      331.45      335.73     26.99 o 
  -4   3  14       23.63       25.90     12.69 o 
  -3   3  14      267.79      274.88     27.17 o 
  -2   3  14       97.31      112.47     19.24 o 
  -1   3  14      877.03      848.91     61.87 o 
   0   3  14      219.56      224.01     26.13 o 
 -13   4  14       99.73      119.46     19.12 o 
 -12   4  14       69.04       65.69     22.81 o 
 -11   4  14     1056.65     1041.03     43.53 o 
 -10   4  14      190.87      203.30     30.83 o 
  -9   4  14      134.96      137.60     14.95 o 
  -8   4  14       30.61       45.15     10.14 o 
  -7   4  14     1130.51     1205.66     36.90 o 
  -6   4  14     1383.65     1434.41     40.74 o 
  -5   4  14       23.17       35.29     13.23 o 
  -4   4  14      497.66      540.20     35.24 o 
  -3   4  14      439.10      413.51     39.28 o 
  -2   4  14     2056.50     2133.99    176.12 o 
  -1   4  14      617.70      659.49     40.31 o 
 -13   5  14      196.67      209.21     30.20 o 
 -12   5  14     1233.32     1285.48     49.67 o 
 -11   5  14       58.61       54.02     13.66 o 
 -10   5  14     1094.82     1048.18     43.02 o 
  -9   5  14      449.71      456.77     27.59 o 
  -8   5  14     1045.18     1055.28     34.44 o 
  -7   5  14      123.71      123.95     18.96 o 
  -6   5  14      327.66      295.79     45.82 o 
  -5   5  14     1365.92     1281.33     59.97 o 
  -4   5  14      572.11      547.17     35.69 o 
  -3   5  14       59.31       55.11     16.35 o 
  -2   5  14       32.03        9.10     13.65 o 
 -12   6  14      669.66      719.58     36.56 o 
 -11   6  14     3721.47     3821.34     96.92 o 
 -10   6  14     1797.88     1702.93     56.85 o 
  -9   6  14       76.25       81.43     12.32 o 
  -8   6  14      144.82      147.52     20.74 o 
  -7   6  14     2398.35     2521.32     86.37 o 
  -6   6  14     1103.29     1102.54     57.23 o 
  -5   6  14      125.22      144.16     21.34 o 
  -4   6  14        1.40        5.47     11.36 o 
  -3   6  14      238.27      256.08     29.78 o 
 -12   7  14      901.79      967.65     42.72 o 
 -11   7  14      236.73      268.80     24.70 o 
 -10   7  14        5.07       13.38     15.63 o 
  -9   7  14       71.54       72.30     15.38 o 
  -8   7  14      399.88      467.36     32.62 o 
  -7   7  14       44.69       55.61     14.51 o 
  -6   7  14      121.63      148.47     28.30 o 
  -5   7  14       75.89       97.25     19.11 o 
  -4   7  14        1.38        9.80     12.28 o 
 -11   8  14      201.30      216.57     22.60 o 
  -9   8  14       67.10       38.86     14.33 o 
  -8   8  14        1.91       -1.47     10.94 o 
  -7   8  14      894.88      821.52     41.66 o 
  -6   8  14       31.84       43.71     14.93 o 
  -5   8  14       11.92       26.68     14.31 o 
  -9   9  14       78.65       95.87     26.61 o 
  -8   9  14      193.57      178.65     34.63 o 
  -6  -7  15      101.43      140.93     23.65 o 
  -5  -7  15      505.70      526.11     36.12 o 
  -4  -7  15      684.51      677.55     39.47 o 
  -3  -7  15       59.42       79.64     17.61 o 
  -8  -6  15      284.41      313.07     32.72 o 
  -7  -6  15      149.87      154.04     16.55 o 
  -6  -6  15      448.85      487.99     31.31 o 
  -5  -6  15      207.98      219.13     25.50 o 
  -4  -6  15      140.34      148.64     21.20 o 
  -3  -6  15      588.26      552.96     36.42 o 
  -2  -6  15      392.53      391.18     32.38 o 
  -9  -5  15     1499.22     1498.49     55.20 o 
  -8  -5  15      354.40      351.87     24.40 o 
  -7  -5  15        0.46       10.55      7.98 o 
  -6  -5  15      116.64      123.69     15.24 o 
  -5  -5  15     1701.81     1742.41     51.92 o 
  -4  -5  15     1623.51     1650.67     46.52 o 
  -3  -5  15       73.14       86.63     19.43 o 
  -2  -5  15       78.79       95.27     18.65 o 
  -1  -5  15      591.90      645.94     48.78 o 
 -10  -4  15     2120.66     2109.31     68.13 o 
  -9  -4  15      320.64      276.01     32.31 o 
  -8  -4  15        1.25        4.69      7.48 o 
  -7  -4  15      278.39      325.85     21.81 o 
  -6  -4  15     1412.17     1423.35     42.69 o 
  -5  -4  15     1027.28      992.25     45.95 o 
  -4  -4  15        3.66       -5.87     10.70 o 
  -3  -4  15      120.97      100.91     13.85 o 
  -2  -4  15       26.19       33.62     10.54 o 
  -1  -4  15      177.65      222.01     22.07 o 
 -11  -3  15      359.69      365.20     30.48 o 
 -10  -3  15      158.45      131.92     19.66 o 
  -9  -3  15      457.83      466.23     58.92 o 
  -8  -3  15       18.79       27.25      9.06 o 
  -7  -3  15       35.06       33.99      9.73 o 
  -6  -3  15       94.64       94.47     13.28 o 
  -5  -3  15      448.17      463.58     30.23 o 
  -4  -3  15      369.47      346.22     22.47 o 
  -3  -3  15       89.54       86.81     13.55 o 
  -2  -3  15        1.93       -5.02      8.12 o 
  -1  -3  15      447.13      461.76     29.24 o 
 -11  -2  15      425.51      426.30     31.50 o 
 -10  -2  15      209.72      219.00     23.65 o 
  -9  -2  15       52.81       36.53     12.88 o 
  -8  -2  15        0.46       12.01      7.60 o 
  -7  -2  15        0.90       -8.43      7.01 o 
  -6  -2  15      149.38      143.40     15.11 o 
  -5  -2  15       52.70       51.49     11.98 o 
  -4  -2  15      730.48      716.64     34.82 o 
  -3  -2  15       21.48       17.27      9.56 o 
  -2  -2  15        0.89        3.51      8.94 o 
  -1  -2  15        7.90       12.73      9.20 o 
 -12  -1  15       13.97       25.52     12.99 o 
 -11  -1  15       11.03       24.33     12.33 o 
 -10  -1  15      654.02      642.64     62.08 o 
  -9  -1  15      221.70      231.96     34.00 o 
  -8  -1  15      114.39      119.56     14.44 o 
  -7  -1  15      194.78      201.36     17.68 o 
  -6  -1  15      934.74      919.21     33.48 o 
  -5  -1  15     2113.03     2020.29     54.00 o 
  -4  -1  15       12.75        4.77     12.01 o 
  -3  -1  15      336.37      339.80     28.73 o 
  -2  -1  15      730.42      768.67     34.05 o 
  -1  -1  15     1635.67     1640.04     59.95 o 
 -12   0  15     1034.27      980.24     44.49 o 
 -11   0  15     2391.07     2380.00    127.13 o 
 -10   0  15      411.59      395.02     29.56 o 
  -9   0  15      662.11      648.06     26.52 o 
  -8   0  15     1611.20     1571.17     75.37 o 
  -7   0  15      968.27      998.58     42.11 o 
  -6   0  15     1201.17     1166.59     37.77 o 
  -5   0  15      445.23      432.62     24.31 o 
  -4   0  15      610.27      607.27     38.04 o 
  -3   0  15      592.07      579.14     27.11 o 
  -2   0  15      353.00      360.05     30.26 o 
  -1   0  15        1.08      -12.72     10.94 o 
 -12   1  15      134.87      163.33     21.28 o 
 -11   1  15      169.10      181.18     22.55 o 
 -10   1  15     2015.36     2018.79     64.79 o 
  -9   1  15      398.14      401.45     21.72 o 
  -8   1  15       78.30       87.24     12.11 o 
  -7   1  15       52.81       40.07     10.30 o 
  -6   1  15     1179.30     1216.57     53.01 o 
  -5   1  15     1230.07     1209.67     38.41 o 
  -4   1  15      146.99      156.81     15.87 o 
  -3   1  15       27.64       41.78     14.55 o 
  -2   1  15      136.92      135.24     21.18 o 
  -1   1  15      847.22      918.17     55.12 o 
 -12   2  15      258.34      277.22     35.69 o 
 -11   2  15     1375.65     1471.18     54.50 o 
 -10   2  15      415.05      395.12     29.56 o 
  -9   2  15        2.11        6.86      8.19 o 
  -8   2  15        7.94        1.27      8.96 o 
  -7   2  15      330.43      349.70     29.86 o 
  -6   2  15      468.89      455.28     24.71 o 
  -5   2  15      109.74      115.74     14.62 o 
  -4   2  15        2.76        3.50     11.73 o 
  -3   2  15        3.20       -9.29     11.65 o 
  -2   2  15        0.09       15.18     13.35 o 
 -12   3  15       19.39       33.44     13.43 o 
 -11   3  15       24.17       19.92     11.90 o 
 -10   3  15      245.97      277.83     25.50 o 
  -9   3  15       97.33      111.64     13.62 o 
  -8   3  15       50.00       63.36     17.42 o 
  -7   3  15      466.01      453.84     24.44 o 
  -6   3  15      435.51      392.40     22.76 o 
  -5   3  15       30.95       20.16     13.70 o 
  -4   3  15      248.23      260.94     27.47 o 
  -3   3  15      127.63      121.82     20.61 o 
  -2   3  15      681.34      631.42     40.13 o 
 -12   4  15      251.71      227.08     24.19 o 
 -11   4  15      268.69      211.75     23.20 o 
 -10   4  15      375.94      354.02     50.68 o 
  -9   4  15      158.26      165.39     16.31 o 
  -8   4  15      422.74      396.15     23.08 o 
  -7   4  15      182.45      191.58     16.78 o 
  -6   4  15      122.79      115.94     28.93 o 
  -5   4  15     1014.38      988.69     45.69 o 
  -4   4  15       34.17       36.73     14.76 o 
  -3   4  15       61.24       65.37     17.72 o 
 -12   5  15      254.46      273.26     39.70 o 
 -11   5  15     1872.96     1922.31     63.61 o 
 -10   5  15      510.70      504.19     54.06 o 
  -9   5  15      205.91      198.83     17.74 o 
  -8   5  15      262.83      231.11     24.79 o 
  -7   5  15     1639.71     1753.48     61.52 o 
  -6   5  15     2125.97     2196.03     71.81 o 
  -5   5  15      301.24      337.45     58.71 o 
  -4   5  15       30.21       41.64     22.81 o 
 -11   6  15      105.24      141.99     33.15 o 
 -10   6  15      147.16      136.74     17.96 o 
  -9   6  15      244.81      255.75     25.98 o 
  -8   6  15     1252.73     1414.29     54.80 o 
  -7   6  15      472.82      522.73     37.59 o 
  -6   6  15       83.33       97.74     18.81 o 
  -5   6  15       60.16       67.36     20.69 o 
  -9   7  15      138.99      176.21     22.55 o 
  -8   7  15        1.73       24.36     13.43 o 
  -7   7  15      406.42      422.47     33.15 o 
  -8  -4  16      206.68      219.69     19.00 o 
  -7  -4  16       55.32       38.44     10.71 o 
  -6  -4  16      106.56      100.38     14.68 o 
  -5  -4  16      264.76      295.32     21.73 o 
  -4  -4  16      851.03      947.67     34.85 o 
  -9  -3  16      540.75      555.59     34.85 o 
  -8  -3  16        2.07       -1.29      7.76 o 
  -7  -3  16        0.97        2.22      8.12 o 
  -6  -3  16      388.48      403.90     24.58 o 
  -5  -3  16      526.87      531.92     27.49 o 
  -4  -3  16       45.37       48.30     11.69 o 
  -3  -3  16        1.15       -8.57      9.12 o 
  -9  -2  16      190.59      178.18     21.70 o 
  -8  -2  16        1.30        1.48      7.63 o 
  -7  -2  16      225.80      247.05     20.15 o 
  -6  -2  16      249.46      258.95     20.11 o 
  -5  -2  16     1352.21     1380.40     64.55 o 
  -4  -2  16       21.71       28.43     10.45 o 
  -3  -2  16      377.27      340.17     23.28 o 
 -10  -1  16      469.75      400.53     30.46 o 
  -9  -1  16       88.33       93.06     16.69 o 
  -8  -1  16      878.04      930.32     34.20 o 
  -7  -1  16       53.98       56.16     11.46 o 
  -6  -1  16      638.76      656.83     30.88 o 
  -5  -1  16      258.57      240.10     20.18 o 
  -4  -1  16      224.16      247.28     20.45 o 
  -3  -1  16       61.59       63.85     11.67 o 
 -10   0  16      973.95      970.59     43.90 o 
  -9   0  16      936.02      985.10     82.15 o 
  -8   0  16       15.61       20.41      9.42 o 
  -7   0  16        0.74       -7.35     13.30 o 
  -6   0  16     1718.50     1711.88     64.14 o 
  -5   0  16      778.39      860.75     51.17 o 
  -4   0  16      365.25      340.06     22.75 o 
  -3   0  16        1.35       -4.77     11.60 o 
 -10   1  16      550.64      603.53     50.26 o 
  -9   1  16       19.43       22.85      8.03 o 
  -8   1  16      188.77      219.80     18.91 o 
  -7   1  16     1753.67     1713.50     48.35 o 
  -6   1  16     1170.04     1206.49     39.82 o 
  -5   1  16        9.24       13.64      8.81 o 
  -4   1  16      170.70      184.67     37.38 o 
 -10   2  16      175.78      158.32     20.80 o 
  -9   2  16       59.97       47.22     10.15 o 
  -8   2  16       50.73       49.88     13.88 o 
  -7   2  16        8.15        5.85      9.24 o 
  -6   2  16      425.76      489.18     25.23 o 
  -5   2  16      102.67      115.35     19.98 o 
  -4   2  16       10.34       19.80     14.00 o 
 -10   3  16       18.23        6.68     10.87 o 
  -9   3  16        0.95       11.28      7.72 o 
  -8   3  16       23.48       29.71     10.82 o 
  -7   3  16      202.90      247.04     19.48 o 
  -6   3  16        3.37       17.07     12.69 o 
  -5   3  16      614.89      691.80     55.33 o 
 -10   4  16      225.26      275.84     25.47 o 
  -9   4  16       41.31       43.62     20.27 o 
  -8   4  16      183.14      213.67     24.70 o 
  -7   4  16      621.16      554.39     36.86 o 
  -6   4  16     1622.59     1743.78     73.70 o 
                                                 
